# Supplementary material for: Facing the Challenge of Data Transfer from Animal Models to Humans: the Case of Persistent Organohalogens
Source: Environ Health. 2008 Nov 13;7:58. doi: 10.1186/1476-069X-7-58 (PMC2596097; doi:10.1186/1476-069X-7-58)
Supplement: Additional file 1 — Includes data (authors, date publishing, used model organisms, doses, exposed life stages, endpoints, internal dose measurement, type of substance administration) on articles addressing health effects of PCB toxicity in experiments with animal models that were selected according to the criteria described in background. [file 1476-069X-7-58-S1.xls]

## Sheet: Sheet1
Authors	Pub date	Model	Daily dose	Exposure days	Congener	Route	Pre/peri/neo/post	Internal dose	Hepatic	Endocrine	Neurological	Reproductive	Immunological	Other systemic	Developmental	Cancer	Musculoskeletal	Metabolic	Death	Renal	Haematological	Gastrointestinal	Dermal	Ocular	Cardiovascular	Respiratory
Bansal R, Zoeller RT.	2008	rat	5	30	A1254	oral	peri	no		x
Dziennis S, Yang D, Cheng J, Anderson KA, Alkayed NJ, Hurn PD, Lein PJ.	2008	rat	0.1	40	A1254	oral	peri	no																	x
Dziennis S, Yang D, Cheng J, Anderson KA, Alkayed NJ, Hurn PD, Lein PJ.	2008	rat	1	40	A1254	oral	peri	no																	x
Hoogesteijn AL, Kollias GV, Quimby FW, De Caprio AP, Winkler DW, Devoogd TJ.	2008	bird	1.3	1	A1248	oral	pre	no			x
Nakayama K, Sei N, Oshima Y, Tashiro K, Shimasaki Y, Honjo T.	2008	fish	10	21	126	oral	post	no						x
Nakayama K, Sei N, Oshima Y, Tashiro K, Shimasaki Y, Honjo T.	2008	fish	10	21	Kanechlor-400	oral	post							x
Arukwe A, Nordbø B.	2008	fish	0.1	1	77	oral	neo	no						x
Vega-López A, Jiménez-Orozco FA, Ramón-Gallegos E, García-Latorre E, Domínguez-López ML.	2008	fish		2			post	no	x	x
Vega-López A, Jiménez-Orozco FA, Ramón-Gallegos E, García-Latorre E, Domínguez-López ML.	2008	fish		4			post		x	x
Vega-López A, Jiménez-Orozco FA, Ramón-Gallegos E, García-Latorre E, Domínguez-López ML.	2008	fish		8			post		x	x
Vega-López A, Jiménez-Orozco FA, Ramón-Gallegos E, García-Latorre E, Domínguez-López ML.	2008	fish		16			post		x	x
Steinberg RM, Walker DM, Juenger TE, Woller MJ, Gore AC.	2008	rat	0.1	2	A1221	injection	pre	no						x	x
Steinberg RM, Walker DM, Juenger TE, Woller MJ, Gore AC.	2008	rat	1	2	A1221	injection	pre	no						x	x
Steinberg RM, Walker DM, Juenger TE, Woller MJ, Gore AC.	2008	rat	10	2	A1221	injection	pre	no						x	x
Garaventa F, Centanni E, Fiorini S, Noventa S, Terlizzi A, Faimali M, Pavoni B.	2008	mollusc		1	A1260	injection	post	yes				x			x
Fischer C, Fredriksson A, Eriksson P.	2008	mice	0.5	1	153	oral	neo	no			x
Piedrafita B, Erceg S, Cauli O, Monfort P, Felipo V.	2008	rat	0.0001	35	126	oral	peri	no			x
Piedrafita B, Erceg S, Cauli O, Monfort P, Felipo V.	2008	rat	1		153						x
Sugawara N, Ohba T, Nakai K, Kakita A, Nakamura T, Suzuki K, Kameo S, Shimada M, Kurokawa N, Satoh C, Satoh H.	2007	mice	18	7	A1254	oral	peri	no			x
Webb CM, McNabb FM.	2008	mice	250	1	A1254	oral	post	no		x
Webb CM, McNabb FM.	2008	mice	500	1	A1254	oral	post			x
Webb CM, McNabb FM.	2008	bird	250	1	A1254	oral	post	no		x
Webb CM, McNabb FM.	2008	bird	500	1	A1254	oral	post			x
Ramajayam G, Sridhar M, Karthikeyan S, Lavanya R, Veni S, Vignesh RC, Ilangovan R, Djody SS, Gopalakrishnan V, Arunakaran J, Srinivasan N.	2007	rat	1	2	A1254	oral	post	no							x
Lavoie ET, Wiley F, Grasman KA, Tillitt DE, Sikarskie JG, Bowerman WW.	2007	bird	0.0001	1	126	injection	pre	no					x		x
Lavoie ET, Wiley F, Grasman KA, Tillitt DE, Sikarskie JG, Bowerman WW.	2007	bird	0.000175	1	126	injection	pre	no					x		x
Lavoie ET, Wiley F, Grasman KA, Tillitt DE, Sikarskie JG, Bowerman WW.	2007	bird	0.00025	1	126	injection	pre	no					x		x
Lavoie ET, Wiley F, Grasman KA, Tillitt DE, Sikarskie JG, Bowerman WW.	2007	bird	0.000325	1	126	injection	pre	no					x		x
Jofré MB, Karasov WH.	2008	frog			70, 101		pre	no							x
Bunaciu RP, Tharappel JC, Lehmler HJ, Kania-Korwel I, Robertson LW, Srinivasan C, Spear BT, Glauert HP.	2007	rat	100		77, 153	injection	post	yes								x
Wakui S, Takagi F, Muto T, Yokoo K, Hirono S, Kobayashi Y, Shirota K, Akahori F, Suzuki Y, Hano H, Endou H, Kanai Y.	2007	rat	2.5e-08	7	126	injection	pre	no				x
Wakui S, Takagi F, Muto T, Yokoo K, Hirono S, Kobayashi Y, Shirota K, Akahori F, Suzuki Y, Hano H, Endou H, Kanai Y.	2007	rat	2.5e-06	7	126	injection	pre	no				x
Wakui S, Takagi F, Muto T, Yokoo K, Hirono S, Kobayashi Y, Shirota K, Akahori F, Suzuki Y, Hano H, Endou H, Kanai Y.	2007	rat	0.00025	7	126	injection	pre	no				x
Wakui S, Takagi F, Muto T, Yokoo K, Hirono S, Kobayashi Y, Shirota K, Akahori F, Suzuki Y, Hano H, Endou H, Kanai Y.	2007	rat	0.0075	7	126	injection	pre	no				x
Qin ZF, Qin XF, Yang L, Li HT, Zhao XR, Xu XB.	2007	frog			A1254			no				x
Beckett KJ, Yamini B, Bursian SJ.	2008	mink	0.00024	100	126	injection	peri	no							x
Beckett KJ, Yamini B, Bursian SJ.	2008	mink	0.0024	100	126	injection	peri	no							x
Beckett KJ, Yamini B, Bursian SJ.	2008	mink	0.024	100	126	injection	peri	no							x
Coccini T, Roda E, Castoldi AF, Goldoni M, Poli D, Bernocchi G, Manzo L.	2007	rat	5	35	153	oral	peri	no			x
Coccini T, Roda E, Castoldi AF, Goldoni M, Poli D, Bernocchi G, Manzo L.	2007	rat	0.0001	35	126	oral	peri	no			x
Brown JF Jr, Mayes BA, Silkworth JB, Hamilton SB.	2007	rat			A1016, A1242, A1254, A1260			yes								x
Menzel R, Yeo HL, Rienau S, Li S, Steinberg CE, Stürzenbaum SR.	2007	nematodae			52			no						x
Kreiling JA, Creton R, Reinisch C.	2007	fish			A1254		neo	no						x
Kenet T, Froemke RC, Schreiner CE, Pessah IN, Merzenich MM.	2007	rat	6	37	95	oral	peri	no			x
Sridevi N, Venkataraman P, Senthilkumar K, Krishnamoorthy G, Arunakaran J.	2007	rat	2	30	A1254	injection	post	no	x
Lehmann DW, Levine JF, McHugh Law J.	2007	mollusc			A1260		post	no	x
Lein PJ, Yang D, Bachstetter AD, Tilson HA, Harry GJ, Mervis RF, Kodavanti PR.	2007	rat	6	37	A1254	oral	peri	no			x
van den Hurk P, Wiley FE, Lavoie ET, Grasman KA, Bowerman WW.	2007	bird	0.000175	1	126	injection	pre	no	x
van den Hurk P, Wiley FE, Lavoie ET, Grasman KA, Bowerman WW.	2007	bird	0.000325	1	126	injection	pre	no	x
Hsu PC, Pan MH, Li LA, Chen CJ, Tsai SS, Guo YL.	2007	rat	1	1	132		pre	no				x
Hsu PC, Pan MH, Li LA, Chen CJ, Tsai SS, Guo YL.	2007	rat	10	1	132		pre	no				x
Sakurada Y, Shirota M, Mukai M, Inoue K, Akahori F, Watanabe G, Taya K, Shirota K.	2007	rat	0.0013	56	126	oral	peri	no				x
Huang YW, Hoffman DJ, Karasov WH.	2007	frog	0.2	1	126	injection	post	no	x
Huang YW, Hoffman DJ, Karasov WH.	2007	frog	0.7	1	126	injection	post	no	x
Huang YW, Hoffman DJ, Karasov WH.	2007	frog	2.3	1	126	injection	post	no	x
Huang YW, Hoffman DJ, Karasov WH.	2007	frog	7.8	1	126	injection	post	no	x
Lavoie ET, Grasman KA.	2007	bird	0.00025	1	126	injection	pre	no					x		x
Lavoie ET, Grasman KA.	2007	bird	0.0005	1	126	injection	pre	no					x		x
Lavoie ET, Grasman KA.	2007	bird	0.00064	1	77	injection	pre	no					x		x
National Toxicology Program.	2006	rat	0.01	520	118	oral	post	yes	x	x						x
National Toxicology Program.	2006	rat	0.03	520	118	oral	post	yes	x	x						x
National Toxicology Program.	2006	rat	0.1	520	118	oral	post	yes	x	x						x
National Toxicology Program.	2006	rat	0.3	520	118	oral	post	yes	x	x						x
National Toxicology Program.	2006	rat	0.5	520	118	oral	post	yes	x	x						x
National Toxicology Program.	2006	rat	6.2e-08	520	126	oral	post	yes	x	x						x
National Toxicology Program.	2006	rat	1.87e-07	520	126	oral	post	yes	x	x						x
National Toxicology Program.	2006	rat	6.22e-07	520	126	oral	post	yes	x	x						x
National Toxicology Program.	2006	rat	1.866e-06	520	126	oral	post	yes	x	x						x
National Toxicology Program.	2006	rat	3.11e-06	520	126	oral	post	yes	x	x						x
Lerner DT, Björnsson BT, McCormick SD.	2007	fish			A1254		neo	no										x
Steinberg RM, Juenger TE, Gore AC.	2007	rat			A1221		pre	no			x	x
National Toxicology Program.	2006	rat			126	oral	post	yes	x	x						x
National Toxicology Program.	2006	rat			153	oral	post	yes	x	x						x
Venkataraman P, Muthuvel R, Krishnamoorthy G, Arunkumar A, Sridhar M, Srinivasan N, Balasubramanian K, Aruldhas MM, Arunakaran J.	2007	rat	2	30	A1254	injection	post	no			x
LeRoy KD, Thomas P, Khan IA.	2006	fish	0.2	30	A1254	oral	post	no		x																	é
LeRoy KD, Thomas P, Khan IA.	2006	fish	1	30	A1254	oral	post	no		x																	é
LeRoy KD, Thomas P, Khan IA.	2006	fish	0.1	30	47	oral	post	no		x																	é
LeRoy KD, Thomas P, Khan IA.	2006	fish	1	30	47	oral	post	no		x																	é
LeRoy KD, Thomas P, Khan IA.	2006	fish	0.004	30	77	oral	post	no		x																	é
LeRoy KD, Thomas P, Khan IA.	2006	fish	0.01	30	77	oral	post	no		x																	é
LeRoy KD, Thomas P, Khan IA.	2006	fish	0.02	30	77	oral	post	no		x																	é
LeRoy KD, Thomas P, Khan IA.	2006	fish	0.1	30	77	oral	post	no		x																	é
LeRoy KD, Thomas P, Khan IA.	2006	fish	0.1	30	153	oral	post	no		x																	é
LeRoy KD, Thomas P, Khan IA.	2006	fish	1	30	153	oral	post	no		x																	é
Head JA, O'Brien J, Kennedy SW.	2006	bird	0.0004	1	126	injection	pre	no	x																		é
Head JA, O'Brien J, Kennedy SW.	2006	bird	0.0008	1	126	injection	pre	no	x																		é
Head JA, O'Brien J, Kennedy SW.	2006	bird	0.0016	1	126	injection	pre	no	x																		é
Vega-López A, Martínez-Tabche L, Martínez MG.	2007	fish		1			post	no	x																		é
Vega-López A, Martínez-Tabche L, Martínez MG.	2007	fish		2			post		x																		é
Vega-López A, Martínez-Tabche L, Martínez MG.	2007	fish		4			post		x																		é
Vega-López A, Martínez-Tabche L, Martínez MG.	2007	fish		8			post		x																		é
Vega-López A, Martínez-Tabche L, Martínez MG.	2007	fish		16			post		x																		é
Lundberg R, Lyche JL, Ropstad E, Aleksandersen M, Rönn M, Skaare JU, Larsson S, Orberg J, Lind PM.	2006	goat	0.098	90	153	oral	peri	no									x
Lundberg R, Lyche JL, Ropstad E, Aleksandersen M, Rönn M, Skaare JU, Larsson S, Orberg J, Lind PM.	2006	goat	4.9e-05	90	126	oral	peri	no									x
Shirota M, Mukai M, Sakurada Y, Doyama A, Inoue K, Haishima A, Akahori F, Shirota K.	2006	rat	0.001	55	126	oral	peri	no				x
Shirota M, Mukai M, Sakurada Y, Doyama A, Inoue K, Haishima A, Akahori F, Shirota K.	2006	rat	0.003	55	126	oral	peri	no				x
Banudevi S, Krishnamoorthy G, Venkataraman P, Vignesh C, Aruldhas MM, Arunakaran J.	2006	rat	2	30	A1254	injection	post	no						x
Yilmaz B, Seyran AD, Sandal S, Aydin M, Colakoglu N, Kocer M, Carpenter DO.	2006	rat	10	14	A1221	injection	post	no									x
Yilmaz B, Seyran AD, Sandal S, Aydin M, Colakoglu N, Kocer M, Carpenter DO.	2006	rat	10	14	A1254	injection	post	no									x
Lehmann L, L Esch H, A Kirby P, W Robertson L, Ludewig G.	2007	rat	113	4	3	injection	post	no								x
Colciago A, Negri-Cesi P, Pravettoni A, Mornati O, Casati L, Celotti F.	2006	rat	25	5	A1254		pre	no			x
Sable HJ, Powers BE, Wang VC, Widholm JJ, Schantz SL.	2006	rat	1	70	mix		peri	no			x
Sable HJ, Powers BE, Wang VC, Widholm JJ, Schantz SL.	2006	rat	3	70	mix		peri	no			x
Sable HJ, Powers BE, Wang VC, Widholm JJ, Schantz SL.	2006	rat	6	70	mix		peri	no			x
Jönsson EM, Abrahamson A, Brunström B, Brandt I.	2006	fish			126		post	no	x
Fisher SA, Bortolotti GR, Fernie KJ, Bird DM, Smits JE.	2006	bird	7		mix	oral	neo	yes						x
National Toxicology Program.	2006	rat	0.01	525	153	oral	post	yes	x	x						x
National Toxicology Program.	2006	rat	0.1	525	153	oral	post	yes	x	x						x
National Toxicology Program.	2006	rat	0.3	525	153	oral	post	yes	x	x						x
National Toxicology Program.	2006	rat	1	525	153	oral	post	yes	x	x						x
National Toxicology Program.	2006	rat	3	525	153	oral	post	yes	x	x						x
Vega-López A, Galar-Martínez M, Jiménez-Orozco FA, García-Latorre E, Domínguez-López ML.	2007	fish			mix		post	no	x	x						x
Pereira C, Rao CV.	2007	rat	2.85	150	Clophen A60	oral	peri	no	x	x						x
Strathmann J, Schwarz M, Tharappel JC, Glauert HP, Spear BT, Robertson LW, Appel KE, Buchmann A.	2006	mice	108	20	153		post	no		x						x
Beck V, Roelens SA, Darras VM.	2006	bird			77	injection	pre	no		x						x
Bursian SJ, Sharma C, Aulerich RJ, Yamini B, Mitchell RR, Beckett KJ, Orazio CE, Moore D, Svirsky S, Tillitt DE.	2006	mink			sigma	oral	peri	yes									x
Bursian SJ, Sharma C, Aulerich RJ, Yamini B, Mitchell RR, Orazio CE, Moore DR, Svirsky S, Tillitt DE.	2006	mink			sigma	oral	peri												x
Lehigh Shirey EA, Jelaso Langerveld A, Mihalko D, Ide CF.	2006	frog	5		A1254		neo	no		x
Lehigh Shirey EA, Jelaso Langerveld A, Mihalko D, Ide CF.	2006	frog	50		A1254		neo	no		x
Caudle WM, Richardson JR, Delea KC, Guillot TS, Wang M, Pennell KD, Miller GW.	2006	mice	7.5	30	mix A1254:A1260	oral	post	yes			x
Caudle WM, Richardson JR, Delea KC, Guillot TS, Wang M, Pennell KD, Miller GW.	2006	mice	15	30	mix A1254:A1260	oral	post	yes			x
Khan IA, Thomas P.	2006	fish	0.2	30	47	oral	post	no			x
Khan IA, Thomas P.	2006	fish	1	30	47	oral	post	no			x
Khan IA, Thomas P.	2006	fish	0.2	30	153	oral	post	no			x
Khan IA, Thomas P.	2006	fish	1	30	153	oral	post	no			x
Khan IA, Thomas P.	2006	fish	0.01	15	77	oral	post	no			x
Khan IA, Thomas P.	2006	fish	0.1	15	77	oral	post	no			x
National Toxicology Program.	2006	rat	3e-05	520	126	oral	post	yes	x	x
National Toxicology Program.	2006	rat	0.0001	520	126	oral	post	yes	x	x
National Toxicology Program.	2006	rat	0.000175	520	126	oral	post	yes	x	x
National Toxicology Program.	2006	rat	0.0003	520	126	oral	post	yes	x	x
National Toxicology Program.	2006	rat	0.00055	520	126	oral	post	yes	x	x
National Toxicology Program.	2006	rat	0.001	520	126	oral	post	yes	x	x
Vijayan MM, Aluru N, Maule AG, Jørgensen EH.	2006	fish	1	1	A1254	oral	post	no	x
Vijayan MM, Aluru N, Maule AG, Jørgensen EH.	2006	fish	10	1	A1254	oral	post	no	x
Vijayan MM, Aluru N, Maule AG, Jørgensen EH.	2006	fish	100	1	A1254	oral	post	no	x
Hecker M, Murphy MB, Giesy JP, Hopkins WA.	2006	snake			77		post	no	x
Hecker M, Murphy MB, Giesy JP, Hopkins WA.	2006	snake			81			no	x
Hecker M, Murphy MB, Giesy JP, Hopkins WA.	2006	snake			126			no	x
Hecker M, Murphy MB, Giesy JP, Hopkins WA.	2006	snake			169			no	x
Coccini T, Randine G, Castoldi AF, Grandjean P, Ostendorp G, Heinzow B, Manzo L.	2006	rat	20	6	153		pre	yes			x
Lilienthal H, Hack A, Roth-Härer A, Grande SW, Talsness CE.	2006	rat	30	8	A1254	injection	pre	no				x
Andric NL, Kostic TS, Zoric SN, Stanic BD, Andric SA, Kovacevic RZ.	2006	rat	10	7	Pyralene	oral	post	no	x	x
Andric NL, Kostic TS, Zoric SN, Stanic BD, Andric SA, Kovacevic RZ.	2006	rat	50	7	Pyralene	oral	post	no	x	x
Kunz S, Schwarz M, Schilling B, Päpke O, Lehmler HJ, Robertson LW, Schrenk D, Schmitz HJ.	2006	rat	12.85	8	28		post	yes	x							x
Kunz S, Schwarz M, Schilling B, Päpke O, Lehmler HJ, Robertson LW, Schrenk D, Schmitz HJ.	2006	rat	38.55	8	28		post	yes	x							x
Kunz S, Schwarz M, Schilling B, Päpke O, Lehmler HJ, Robertson LW, Schrenk D, Schmitz HJ.	2006	rat	12.85	16	28		post	yes	x							x
Kunz S, Schwarz M, Schilling B, Päpke O, Lehmler HJ, Robertson LW, Schrenk D, Schmitz HJ.	2006	rat	38.55	16	28		post	yes	x							x
Kunz S, Schwarz M, Schilling B, Päpke O, Lehmler HJ, Robertson LW, Schrenk D, Schmitz HJ.	2006	rat	16.3	8	101		post	yes	x							x
Kunz S, Schwarz M, Schilling B, Päpke O, Lehmler HJ, Robertson LW, Schrenk D, Schmitz HJ.	2006	rat	48.9	8	101		post	yes	x							x
Kunz S, Schwarz M, Schilling B, Päpke O, Lehmler HJ, Robertson LW, Schrenk D, Schmitz HJ.	2006	rat	16.3	16	101		post	yes	x							x
Kunz S, Schwarz M, Schilling B, Päpke O, Lehmler HJ, Robertson LW, Schrenk D, Schmitz HJ.	2006	rat	48.9	16	101		post	yes	x							x
Bursian SJ, Beckett KJ, Yamini B, Martin PA, Kannan K, Shields KL, Mohr FC.	2006	mink			mix	oral	peri	yes									x
Ceccatelli R, Faass O, Schlumpf M, Lichtensteiger W.	2006	rat	10	8	A1254	injection	pre	no
Mori C, Morsey B, Levin M, Nambiar PR, De Guise S.	2006	mice			138			no		x			x
Mori C, Morsey B, Levin M, Nambiar PR, De Guise S.	2006	mice			153			no					x
Mori C, Morsey B, Levin M, Nambiar PR, De Guise S.	2006	mice			169			no					x
Mori C, Morsey B, Levin M, Nambiar PR, De Guise S.	2006	mice			180			no					x
Vega-López A, Martínez-Tabche L, Domínguez-López ML, García-Latorre E, Ramón-Gallegos E, García-Gasca A.	2006	fish			mix		post	no		x
Fisher JW, Campbell J, Muralidhara S, Bruckner JV, Ferguson D, Mumtaz M, Harmon B, Hedge JM, Crofton KM, Kim H, Almekinder TL.	2006	rat	0.0075	1	126	oral	post	no	x	x
Fisher JW, Campbell J, Muralidhara S, Bruckner JV, Ferguson D, Mumtaz M, Harmon B, Hedge JM, Crofton KM, Kim H, Almekinder TL.	2006	rat	0.075	1	126	oral	post	no	x	x
Fisher JW, Campbell J, Muralidhara S, Bruckner JV, Ferguson D, Mumtaz M, Harmon B, Hedge JM, Crofton KM, Kim H, Almekinder TL.	2006	rat	0.275	1	126	oral	post	no	x	x
Powers BE, Widholm JJ, Lasky RE, Schantz SL.	2006	rat	1	70	mix	oral	peri	no			x
Powers BE, Widholm JJ, Lasky RE, Schantz SL.	2006	rat	3	70	mix	oral	peri	no			x
Powers BE, Widholm JJ, Lasky RE, Schantz SL.	2006	rat	6	70	mix	oral	peri	no			x
Roegge CS, Morris JR, Villareal S, Wang VC, Powers BE, Klintsova AY, Greenough WT, Pessah IN, Schantz SL.	2006	rat	6	64	A1254	oral	peri	no			x
Lyche JL, Larsen HJ, Skaare JU, Tverdal A, Johansen GM, Ropstad E.	2006	goat	0.098	90	153	oral	pre	no					x
Lyche JL, Larsen HJ, Skaare JU, Tverdal A, Johansen GM, Ropstad E.	2006	goat	1e-06	90	126	oral	pre	no					x
Sharlin DS, Bansal R, Zoeller RT.	2006	rat	5	6	A1254	oral	pre	no			x
Nakayama K, Oshima Y, Hiramatsu K, Shimasaki Y, Honjo T.	2005	fish	0.001			oral	post	no			x
Nakayama K, Oshima Y, Hiramatsu K, Shimasaki Y, Honjo T.	2005	fish	0.005			oral	post	no			x
Nakayama K, Oshima Y, Hiramatsu K, Shimasaki Y, Honjo T.	2005	fish	0.025			oral	post	no			x
Nakayama K, Oshima Y, Hiramatsu K, Shimasaki Y, Honjo T.	2005	fish	0.125			oral	post	no			x
Qin ZF, Zhou JM, Cong L, Xu XB.	2005	frog			3		neo	no
Qin ZF, Zhou JM, Cong L, Xu XB.	2005	frog			5		neo	no							x
Qin ZF, Zhou JM, Cong L, Xu XB.	2005	frog			A1254		neo	no							x
Qin ZF, Zhou JM, Cong L, Xu XB.	2005	frog			A1242		neo	no							x
Muthuvel R, Venkataraman P, Krishnamoorthy G, Gunadharini DN, Kanagaraj P, Jone Stanley A, Srinivasan N, Balasubramanian K, Aruldhas MM, Arunakaran J.	2006	rat	2	30	A1254	injection	post	no						x
Sugawara N, Nakai K, Nakamura T, Ohba T, Suzuki K, Kameo S, Satoh C, Satoh H.	2006	mice	6	12	A1254	oral	peri	no			x				x
Sugawara N, Nakai K, Nakamura T, Ohba T, Suzuki K, Kameo S, Satoh C, Satoh H.	2006	mice	18	12	A1254	oral	peri	no			x				x
Sugawara N, Nakai K, Nakamura T, Ohba T, Suzuki K, Kameo S, Satoh C, Satoh H.	2006	mice	54	12	A1254	oral	peri	no			x				x
Vaccaro E, Meucci V, Intorre L, Soldani G, Di Bello D, Longo V, Gervasi PG, Pretti C.	2005	fish	0.01	1	126		post	no	x	x
Vaccaro E, Meucci V, Intorre L, Soldani G, Di Bello D, Longo V, Gervasi PG, Pretti C.	2005	fish	0.1	1	126		post	no	x	x
Sures B, Lutz I, Kloas W.	2006	fish			126		post	no		x			x					x
Kutlu S, Colakoglu N, Halifeoglu I, Sandal S, Seyran AD, Aydin M, Yilmaz B.	2007	rat	10	21	A1221	injection	post	no	x											x
Kutlu S, Colakoglu N, Halifeoglu I, Sandal S, Seyran AD, Aydin M, Yilmaz B.	2007	rat	10	21	A1254	injection	post	no	x											x
Fisher SA, Bortolotti GR, Fernie KJ, Bird DM, Smits JE.	2006	bird	7	60	mix	oral	post	no			x
Basha MR, Braddy NS, Zawia NH, Kodavanti PR.	2006	rat	6	36	A1254		peri	no			x
Binelli A, Ricciardi F, Riva C, Provini A.	2006	mollusc			A1260		post	yes	x
Binelli A, Ricciardi F, Riva C, Provini A.	2006	mollusc			153		post	yes	x
Binelli A, Ricciardi F, Riva C, Provini A.	2006	mollusc			126		post	yes	x
Nguon K, Baxter MG, Sajdel-Sulkowska EM.	2005	rat	10	30	A1254		peri	no			x
Bemis JC, Nazarenko DA, Gasiewicz TA.	2005	mice	1	1	126	oral	pre	no						x
Bemis JC, Nazarenko DA, Gasiewicz TA.	2005	mice	1	1	A1254	oral	pre	no						x
Bemis JC, Nazarenko DA, Gasiewicz TA.	2005	mice	1	1	77	oral	pre	no						x
Bemis JC, Nazarenko DA, Gasiewicz TA.	2005	mice	1	1	95	oral	pre	no						x
Kiliç N, Sandal S, Colakoğlu N, Kutlu S, Seyran A, Yilmaz B.	2005	rat	10	42	A1221	injection	post	no		x
Kiliç N, Sandal S, Colakoğlu N, Kutlu S, Seyran A, Yilmaz B.	2005	rat	10	42	A1254	injection	post	no		x
Roelens SA, Beck V, Maervoet J, Aerts G, Reyns GE, Schepens P, Darras VM.	2005	bird	0.02	1	77	injection	pre	no		x
Roelens SA, Beck V, Maervoet J, Aerts G, Reyns GE, Schepens P, Darras VM.	2005	bird	0.4	1	153	injection	pre	no		x
Jung JH, Jeon JK, Han CH.	2005	fish	0.16		153	injection	post	no		x
Jung JH, Jeon JK, Han CH.	2005	fish	0.57		153	injection	post	no		x
Levin M, Morsey B, Mori C, Nambiar PR, De Guise S.	2005	mice			138			no					x
Levin M, Morsey B, Mori C, Nambiar PR, De Guise S.	2005	mice			153			no					x
Levin M, Morsey B, Mori C, Nambiar PR, De Guise S.	2005	mice			169			no					x
Levin M, Morsey B, Mori C, Nambiar PR, De Guise S.	2005	mice			180			no					x
Beck V, Roelens SA, Maervoet J, Schepens P, Darras VM.	2005	bird			A1242		pre	no		x
Beck V, Roelens SA, Maervoet J, Schepens P, Darras VM.	2005	bird			77		pre	no		x
Beck V, Roelens SA, Maervoet J, Schepens P, Darras VM.	2005	bird			153		pre	no		x
Cummings JA, Nunez AA, Clemens LG.	2005	rat	2	12	77		pre	no			x
Pravettoni A, Colciago A, Negri-Cesi P, Villa S, Celotti F.	2005	rat			A1254		pre	yes						x
Bansal R, You SH, Herzig CT, Zoeller RT.	2005	rat					pre	no		x
Iwanowicz LR, Lerner DT, Blazer VS, McCormick SD.	2005	fish		36	A1254		neo	no					x
Seegal RF, Brosch KO, Okoniewski RJ.	2005	rat	0.1	36	77	oral	peri	no				x
Seegal RF, Brosch KO, Okoniewski RJ.	2005	rat	1	36	77	oral	peri	no				x
Seegal RF, Brosch KO, Okoniewski RJ.	2005	rat	0.00025	36	126	oral	peri	no				x
Seegal RF, Brosch KO, Okoniewski RJ.	2005	rat	0.0001	36	126	oral	peri	no				x
Seegal RF, Brosch KO, Okoniewski RJ.	2005	rat	1	36	47	oral	peri	no				x
Seegal RF, Brosch KO, Okoniewski RJ.	2005	rat	10	36	47	oral	peri	no				x
Seegal RF, Brosch KO, Okoniewski RJ.	2005	rat	126	36	47	oral	peri	no				x
Seegal RF, Brosch KO, Okoniewski RJ.	2005	rat	3	2	47	injection	neo	no				x
Seegal RF, Brosch KO, Okoniewski RJ.	2005	rat	9	2	47	injection	neo	no				x
Seegal RF, Brosch KO, Okoniewski RJ.	2005	rat	27	2	47	injection	neo	no				x
Seegal RF, Brosch KO, Okoniewski RJ.	2005	rat	0.004	2	77	injection	neo	no				x
Seegal RF, Brosch KO, Okoniewski RJ.	2005	rat	0.016	2	77	injection	neo	no				x
Seegal RF, Brosch KO, Okoniewski RJ.	2005	rat	0.064	2	77	injection	neo	no				x
Seegal RF, Brosch KO, Okoniewski RJ.	2005	rat	0.1	2	77	injection	neo	no				x
Seegal RF, Brosch KO, Okoniewski RJ.	2005	rat	0.2	2	77	injection	neo	no				x
Seegal RF, Brosch KO, Okoniewski RJ.	2005	rat	0.3	2	77	injection	neo	no				x
Seegal RF, Brosch KO, Okoniewski RJ.	2005	rat	0.4	2	77	injection	neo	no				x
Seegal RF, Brosch KO, Okoniewski RJ.	2005	rat	0.2	2	126	injection	neo	no				x
Seegal RF, Brosch KO, Okoniewski RJ.	2005	rat	0.4	2	126	injection	neo	no				x
Seegal RF, Brosch KO, Okoniewski RJ.	2005	rat	0.8	2	126	injection	neo	no				x
Seegal RF, Brosch KO, Okoniewski RJ.	2005	rat	8	2	169	injection	neo	no				x
Seegal RF, Brosch KO, Okoniewski RJ.	2005	rat	16	2	169	injection	neo	no				x
Seegal RF, Brosch KO, Okoniewski RJ.	2005	rat	32	2	169	injection	neo	no				x
Goff KF, Hull BE, Grasman KA.	2005	bird	5e-05	1	126	injection	pre	no					x
Goff KF, Hull BE, Grasman KA.	2005	bird	0.00013	1	126	injection	pre	no					x
Goff KF, Hull BE, Grasman KA.	2005	bird	0.00032	1	126	injection	pre	no					x
Goff KF, Hull BE, Grasman KA.	2005	bird	0.00064	1	126	injection	pre	no					x
Goff KF, Hull BE, Grasman KA.	2005	bird	0.0008	1	126	injection	pre	no					x
Duffy JE, Li Y, Zelikoff JT.	2005	fish						no	x				x
Chang DH, Ma H, Yang YS, Li TZ, Zhao HB.	2005	rat		1		oral	post	no				x
Jelaso AM, DeLong C, Means J, Ide CF.	2005	frog	0.024	30	A1254	oral	neo	yes						x
Jelaso AM, DeLong C, Means J, Ide CF.	2005	frog	0.2	30	A1254	oral	neo	yes						x
Yamamoto M, Narita A, Kagohata M, Shirai M, Akahori F, Arishima K.	2005	rat	0.003	14	126	oral	pre	no		x		x
Yamamoto M, Narita A, Kagohata M, Shirai M, Akahori F, Arishima K.	2005	rat	0.03	14	126	oral	pre	no		x		x
Yamamoto M, Narita A, Kagohata M, Shirai M, Akahori F, Arishima K.	2005	rat	0.003	14	169	oral	pre	no		x		x
Yamamoto M, Narita A, Kagohata M, Shirai M, Akahori F, Arishima K.	2005	rat	0.03	14	169	oral	pre	no		x		x
Branchi I, Capone F, Vitalone A, Madia F, Santucci D, Alleva E, Costa LG.	2005	mouse	10	36	A1254	oral	peri	no		x	x
Hoogesteijn AL, DeVoogd TJ, Quimby FW, De Caprio T, Kollias GV.	2005	bird	0.8	1	A1248		post	no			x
Maule AG, Jørgensen EH, Vijayan MM, Killie JE.	2005	fish	100	1	A1254	oral	post	yes					x
Schmidt K, Staaks GB, Pflugmacher S, Steinberg CE.	2005	fish			A1254		post	no			x
Simmons SL, Cummings JA, Clemens LG, Nunez AA.	2005	rat	2	12	77	injection	post	no			x
Simmons SL, Cummings JA, Clemens LG, Nunez AA.	2005	rat	4	12	77	injection	post	no			x
Hennig B, Reiterer G, Toborek M, Matveev SV, Daugherty A, Smart E, Robertson LW.	2005	mouse	49.3	14	77	injection	post	no	x
Walker NJ, Crockett PW, Nyska A, Brix AE, Jokinen MP, Sells DM, Hailey JR, Easterling M, Haseman JK, Yin M, Wyde ME, Bucher JR, Portier CJ.	2005	rat	3e-05	520	126	oral	post	no								x
Walker NJ, Crockett PW, Nyska A, Brix AE, Jokinen MP, Sells DM, Hailey JR, Easterling M, Haseman JK, Yin M, Wyde ME, Bucher JR, Portier CJ.	2005	rat	0.0001	520	126	oral	post	no								x
Walker NJ, Crockett PW, Nyska A, Brix AE, Jokinen MP, Sells DM, Hailey JR, Easterling M, Haseman JK, Yin M, Wyde ME, Bucher JR, Portier CJ.	2005	rat	0.000175	520	126	oral	post	no								x
Walker NJ, Crockett PW, Nyska A, Brix AE, Jokinen MP, Sells DM, Hailey JR, Easterling M, Haseman JK, Yin M, Wyde ME, Bucher JR, Portier CJ.	2005	rat	0.0003	520	126	oral	post	no								x
Walker NJ, Crockett PW, Nyska A, Brix AE, Jokinen MP, Sells DM, Hailey JR, Easterling M, Haseman JK, Yin M, Wyde ME, Bucher JR, Portier CJ.	2005	rat	0.00055	520	126	oral	post	no								x
Walker NJ, Crockett PW, Nyska A, Brix AE, Jokinen MP, Sells DM, Hailey JR, Easterling M, Haseman JK, Yin M, Wyde ME, Bucher JR, Portier CJ.	2005	rat	0.001	520	126	oral	post	no								x
Wassenberg DM, Di Giulio RT.	2004	fish			126		neo	no							x
Coburn CG, Gillard ER, Currás-Collazo MC.	2005	rat	30	15	A1254	oral	post	no		x
Kraemer LD, Schulte PM.	2004	fish	1	1	77	injection	post	no						x
Venkataraman P, Sridhar M, Dhanammal S, Vijayababu MR, Arunkumar A, Srinivasan N, Arunakaran J.	2004	rat	2	30	A1254	injection	post	no		x		x
Venkataraman P, Sridhar M, Dhanammal S, Vijayababu MR, Srinivasan N, Arunakaran J.	2004	rat	2	30	A1254	injection	post	no				x		x
Oda H, Suzuki Y, Shibata T, Yoshida A.	1999	rat			A1254	oral	post	no	x
Halldin K, Axelsson J, Brunström B.	2005	bird	10	1	Clophen A50		pre	no			x	x
Jørgensen EH, Aas-Hansen Ø, Maule AG, Strand JE, Vijayan MM.	2004	fish	1	1	A1254	oral	neo	yes							x
Jørgensen EH, Aas-Hansen Ø, Maule AG, Strand JE, Vijayan MM.	2004	fish	100	1	A1254	oral	neo	yes							x
Elovaara E, Mikkola J, Luukkanen L, Antonio L, Fournel-Gigleux S, Burchell B, Magdalou J, Taskinen J.	2004	rat	550	1	A1254	injection	post	no	x
Donahue DA, Dougherty EJ, Meserve LA.	2004	rat	1.25	1	47/77	oral	post	no		x	x
Donahue DA, Dougherty EJ, Meserve LA.	2004	rat	12.5	1	47/77	oral	post	no		x	x
Donahue DA, Dougherty EJ, Meserve LA.	2004	rat	25	1	47/77	oral	post	no		x	x
Ekman E, Akerman G, Balk L, Norrgren L.	2004	fish	0.8	1	Clophen A50	injection	pre	no					x
Ekman E, Akerman G, Balk L, Norrgren L.	2004	fish	4	1	Clophen A50	injection	pre	no					x
Schmidt K, Steinberg CE, Pflugmacher S, Staaks GB.	2004	fish					post	no	x		x
Kuriyama SN, Chahoud I.	2004	rat	0.375	1	118	oral	pre	no			x	x
Lyche JL, Oskam IC, Skaare JU, Reksen O, Sweeney T, Dahl E, Farstad W, Ropstad E.	2004	goat	4.9e-05	90	126	oral	peri	yes		x
Lyche JL, Oskam IC, Skaare JU, Reksen O, Sweeney T, Dahl E, Farstad W, Ropstad E.	2004	goat	0.098	90	153	oral	peri	yes		x
Selvarani D, Rajamanickam C.	2003	fish			A1232		post	no						x
Chubb LS, Andersen ME, Broccardo CJ, Legare ME, Billings RE, Dean CE, Hanneman WH.	2004	rat			126		post	no	x
Chubb LS, Andersen ME, Broccardo CJ, Legare ME, Billings RE, Dean CE, Hanneman WH.	2004	rat			153		post	no	x
Aluru N, Jorgensen EH, Maule AG, Vijayan MM.	2004	fish	1	1	A1254	oral	post	yes		x	x
Aluru N, Jorgensen EH, Maule AG, Vijayan MM.	2004	fish	10	1	A1254	oral	post	yes		x	x
Aluru N, Jorgensen EH, Maule AG, Vijayan MM.	2004	fish	100	1	A1254	oral	post	yes		x	x
Lyche J, Larsen H, Skaare JU, Tverdal A, Dahl E, Johansen G, Ropstad E.	2004	goat	4.9e-05	90	126	oral	peri	yes					x
Lyche J, Larsen H, Skaare JU, Tverdal A, Dahl E, Johansen G, Ropstad E.	2004	goat	0.098	90	153	oral	peri	yes					x
Vansell NR, Muppidi JR, Habeebu SM, Klaassen CD.	2004	rat	100	133	A1254	oral	post	no								x
Lu Z, Lee EY, Robertson LW, Glauert HP, Spear BT.	2004	mouse	10.8	1	153	injection	post	no	x												x
Lu Z, Lee EY, Robertson LW, Glauert HP, Spear BT.	2004	mouse	3.6	6	153	injection	post	no	x												x
Jonsson H, Sandnes KV, Schiedek D, Schneider R, Grøsvik BE, Goksøyr A.	2004	mollusc		10	A1254		post	yes					x
Khan IA, Thomas P.	2004	fish	1	30	A1254	oral	post	no			x			x
Nyska A, Jokinen MP, Brix AE, Sells DM, Wyde ME, Orzech D, Haseman JK, Flake G, Walker NJ.	2004	rat	3e-05	730	126	oral	post	no														x
Nyska A, Jokinen MP, Brix AE, Sells DM, Wyde ME, Orzech D, Haseman JK, Flake G, Walker NJ.	2004	rat	0.0001	730	126	oral	post	no														x
Nyska A, Jokinen MP, Brix AE, Sells DM, Wyde ME, Orzech D, Haseman JK, Flake G, Walker NJ.	2004	rat	0.000175	730	126	oral	post	no														x
Nyska A, Jokinen MP, Brix AE, Sells DM, Wyde ME, Orzech D, Haseman JK, Flake G, Walker NJ.	2004	rat	0.0003	730	126	oral	post	no														x
Nyska A, Jokinen MP, Brix AE, Sells DM, Wyde ME, Orzech D, Haseman JK, Flake G, Walker NJ.	2004	rat	0.00055	730	126	oral	post	no														x
Nyska A, Jokinen MP, Brix AE, Sells DM, Wyde ME, Orzech D, Haseman JK, Flake G, Walker NJ.	2004	rat	0.001	730	126	oral	post	no														x
Sures B, Knopf K.	2004	fish	0.1	1	126	oral	post	no					x
Lind PM, Eriksen EF, Lind L, Orberg J, Sahlin L.	2004	rat	0.0043	90	126	injection	post	no		x				x
Lind PM, Orberg J, Edlund UB, Sjöblom L, Lind L.	2004	rat			126		post	no																	x
Sridhar M, Venkataraman P, Dhanammal S, Arunkumar A, Aruldhas MM, Srinivasan N, Arunakaran J.	2004	rat	2	30	A1254		post	no				x		x
Gauger KJ, Kato Y, Haraguchi K, Lehmler HJ, Robertson LW, Bansal R, Zoeller RT.	2004	rat	1	31	A1254	oral	peri	no			x
Gauger KJ, Kato Y, Haraguchi K, Lehmler HJ, Robertson LW, Bansal R, Zoeller RT.	2004	rat	4	31	A1254	oral	peri	no			x
Brown SB, Evans RE, Vandenbyllardt L, Finnson KW, Palace VP, Kane AS, Yarechewski AY, Muir DC.	2004	fish	0.0007	1	126	injection	neo	yes		x
Brown SB, Evans RE, Vandenbyllardt L, Finnson KW, Palace VP, Kane AS, Yarechewski AY, Muir DC.	2004	fish	0.0012	1	126	injection	neo	yes		x
Brown SB, Evans RE, Vandenbyllardt L, Finnson KW, Palace VP, Kane AS, Yarechewski AY, Muir DC.	2004	fish	0.025	1	126	injection	neo	yes		x
Brown SB, Evans RE, Vandenbyllardt L, Finnson KW, Palace VP, Kane AS, Yarechewski AY, Muir DC.	2004	fish	0.04	1	126	injection	neo	yes		x
Richardson JR, Miller GW.	2004	fish		1	A1016		post	no			x
Richardson JR, Miller GW.	2004	fish		1	A1260		post	no			x
Khan IA, Thomas P.	2004	rat	0.33	1	A1254	oral	post	no			x
Katynski AL, Vijayan MM, Kennedy SW, Moon TW.	2004	bird	0.0016	1	126	injection	pre	yes	x
Anbalagan J, Kanagaraj P, Srinivasan N, Aruldhas MM, Arunakaran J.	2003	rat	0.2	15	A1254	injection	post	no		x		x
Anbalagan J, Kanagaraj P, Srinivasan N, Aruldhas MM, Arunakaran J.	2003	rat	0.2	30	A1254	injection	post	no		x		x
Fernie K, Bortolotti G, Smits J.	2003	bird	6	100	A1248:1254:1260	oral	post	yes			x
Fernie K, Bortolotti G, Smits J.	2003	bird	6	100	A1248:1254:1260	oral	pre	yes							x
Zhang CQ, Qiao HL.	2004	bird	50	6	A1254	oral	post	no				x
Gilbert ME.	2003	rat	6	36	A1254	oral	peri	no			x
Ahmad SU, Tariq S, Jalali S, Ahmad MM.	2003	monkey	200	180	A1242	oral	post	no		x		x
Roegge CS, Wang VC, Powers BE, Klintsova AY, Villareal S, Greenough WT, Schantz SL.	2004	rat	6	65	A1254	oral	peri	no			x
Hsu PC, Guo YL, Li MH.	2004	rat	2	1	77	injection	neo	no				x
Hsu PC, Guo YL, Li MH.	2004	rat	20	1	77	injection	neo	no				x
Fernie K, Bortolotti G, Drouillard K, Smits J, Marchant T.	2003	bird	6	100	A1248:1254:1260	oral	pre	yes							x
Baldridge MG, Stahl RL, Gerstenberger SL, Tripoli V, Hutz RJ.	2003	rat	2.5	6	A1016	injection	pre	no				x
Stanton B, DeWitt J, Henshel D, Watkins S, Lasley B.	2003	bird			126	injection	pre	no	x
Bowers WJ, Nakai JS, Chu I, Wade MG, Moir D, Yagminas A, Gill S, Pulido O, Meuller R.	2004	rat	15	44	A1254	oral	peri	no							x
Bowers WJ, Nakai JS, Chu I, Wade MG, Moir D, Yagminas A, Gill S, Pulido O, Meuller R.	2004	rat	0.013	44	mix	oral	peri	no		x		x
Bowers WJ, Nakai JS, Chu I, Wade MG, Moir D, Yagminas A, Gill S, Pulido O, Meuller R.	2004	rat	0.13	44	mix	oral	peri	no							x
Bowers WJ, Nakai JS, Chu I, Wade MG, Moir D, Yagminas A, Gill S, Pulido O, Meuller R.	2004	rat	1.3	44	mix	oral	peri	no				x
Bowers WJ, Nakai JS, Chu I, Wade MG, Moir D, Yagminas A, Gill S, Pulido O, Meuller R.	2004	rat	13	44	mix	oral	peri	no	x
Chu FL, Soudant P, Hale RC.	2003	mollusc				oral	neo	yes	x			x
Khan MA, Hansen LG.	2003	rat	32	2	95	injection	post	no		x
Khan MA, Hansen LG.	2003	rat	32	2	101	injection	post	no		x
Lu Z, Tharappel JC, Lee EY, Robertson LW, Spear BT, Glauert HP.	2003	rat	11	1	153	injection	post	no	x					x
Lu Z, Tharappel JC, Lee EY, Robertson LW, Spear BT, Glauert HP.	2003	rat	54	1	153	injection	post	no	x					x
Lu Z, Tharappel JC, Lee EY, Robertson LW, Spear BT, Glauert HP.	2003	rat	108	1	153	injection	post	no	x					x
Lu Z, Tharappel JC, Lee EY, Robertson LW, Spear BT, Glauert HP.	2003	rat	8.7	1	77	injection	post	no	x					x
Lu Z, Tharappel JC, Lee EY, Robertson LW, Spear BT, Glauert HP.	2003	rat	44	1	77	injection	post	no	x					x
Lu Z, Tharappel JC, Lee EY, Robertson LW, Spear BT, Glauert HP.	2003	rat	88	1	77	injection	post	no	x					x
Cho JH, Jeong SH, Yun HI.	2003	rat	10	35	A1254	oral	post	no	x
Cho JH, Jeong SH, Yun HI.	2003	rat	50	35	A1254	oral	post	no	x
Cho JH, Jeong SH, Yun HI.	2003	rat	100	35	A1254	oral	post	no	x
Jelaso AM, Lehigh-Shirey E, Means J, Ide CF.	2003	frog		2	A1254		neo	no						x
Yeung HY, Wong CC, Wong MH, Wong CK.	2003	fish	0.8	3	A1254	oral	neo	no	x
Yeung HY, Wong CC, Wong MH, Wong CK.	2003	fish	0.8	3	A1260	oral	neo	no	x
Love OP, Shutt LJ, Silfies JS, Bortolotti GR, Smits JE, Bird DM.	2003	bird	6	100	A1248:1254:1260	oral	post	yes		x
Boily MH, Ndayibagira A, Spear PA.	2003	bird	0.005	6	77	injection	pre	no							x
Canesi L, Ciacci C, Betti M, Scarpato A, Citterio B, Pruzzo C, Gallo G.	2003	mollusc			153		post	no					x
Canesi L, Ciacci C, Betti M, Scarpato A, Citterio B, Pruzzo C, Gallo G.	2003	mollusc			77		post	no					x
Canesi L, Ciacci C, Betti M, Scarpato A, Citterio B, Pruzzo C, Gallo G.	2003	mollusc			47		post	no					x
Hood A, Allen ML, Liu Y, Liu J, Klaassen CD.	2003	mouse	10	21	A1254	oral	post	no	x
Hood A, Allen ML, Liu Y, Liu J, Klaassen CD.	2003	mouse	30	21	A1254	oral	post	no	x
Hood A, Allen ML, Liu Y, Liu J, Klaassen CD.	2003	mouse	100	21	A1254	oral	post	no	x
Hood A, Allen ML, Liu Y, Liu J, Klaassen CD.	2003	mouse	300	21	A1254	oral	post	no	x
Kato Y, Haraguchi K, Yamazaki T, Ito Y, Miyajima S, Nemoto K, Koga N, Kimura R, Degawa M.	2003	rat	100	1	Kanechlor-500	injection	post	no		x
Kato Y, Haraguchi K, Yamazaki T, Ito Y, Miyajima S, Nemoto K, Koga N, Kimura R, Degawa M.	2003	mouse	100	1	Kanechlor-500	injection	post	no		x
Yang JH, Derr-Yellin EC, Kodavanti PR.	2003	rat	6	36	A1254		peri	no						x
Käkelä A, Käkelä R, Hyvärinen H.	2003	mink	1	147	A1242	oral	neo	no	x
Blanchette BN, Singh BR.	2002	mollusc	50	1	A1248	injection	neo	no	x
Chen JJ, Chen GS, Bunce NJ.	2003	rat			77		post	no	x	x
Chen JJ, Chen GS, Bunce NJ.	2003	rat			126		post	no	x	x
Fernie K, Smits J, Bortolotti G.	2003	bird	7	100	A1248:1254:1260	oral	pre	yes							x
Kuriyama S, Fidalgo-Neto A, Mathar W, Palavinskas R, Friedrich K, Chahoud I.	2003	rat	0.375	1	118	oral	pre	yes	x	x
Bargar TA, Scott GI, Cobb GP.	2003	bird			105		pre	yes	x						x
Bargar TA, Scott GI, Cobb GP.	2003	bird			156		pre		x						x
Bargar TA, Scott GI, Cobb GP.	2003	bird			189		pre		x						x
Fisher MA, Jelaso AM, Predenkiewicz A, Schuster L, Means J, Ide CF.	2003	frog	1	7	A1254		neo	no							x
Fisher MA, Jelaso AM, Predenkiewicz A, Schuster L, Means J, Ide CF.	2003	frog	10	7	A1254		neo	no							x
Fisher MA, Jelaso AM, Predenkiewicz A, Schuster L, Means J, Ide CF.	2003	frog	50	7	A1254		neo	no							x
Fisher MA, Jelaso AM, Predenkiewicz A, Schuster L, Means J, Ide CF.	2003	frog	100	7	A1254		neo	no							x
Powell DB, Palm RC Jr, Skillman A, Godtfredsen K.	2003	fish		28	A1254	oral	post	no					x
uez-Ariza A, Rodríguez-Ortega MJ, Marenco JL, Amezcua O, Alhama J, López-Barea J.	2003	mollusc	10	48	A1254		post	yes						x
Boily MH, Ndayibagira A, Spear PA.	2003	bird			55	injection	pre	no						x	x
Boily MH, Ndayibagira A, Spear PA.	2003	bird			105	injection	pre	no						x	x
Arena SM, Greeley EH, Halbrook RS, Hansen LG, Segre M.	2003	mouse	50	6	A1242	injection	pre	no					x
Arena SM, Greeley EH, Halbrook RS, Hansen LG, Segre M.	2003	mouse	50	6	A1254	injection	pre	no					x
Seegal RF, Okoniewski RJ, Brosch KO, Bemis JC.	2002	rat	25	3	A1254	oral	post	no			x
Seegal RF, Okoniewski RJ, Brosch KO, Bemis JC.	2002	rat	25	7	A1254	oral	post	no			x
Seegal RF, Okoniewski RJ, Brosch KO, Bemis JC.	2002	rat	25	14	A1254	oral	post	no			x
Seegal RF, Okoniewski RJ, Brosch KO, Bemis JC.	2002	rat	25	48	A1254	oral	post	no			x
Duffy JE, Carlson E, Li Y, Prophete C, Zelikoff JT.	2002	fish			126	injection	neo	no					x
Wassenberg DM, Swails EE, Di Giulio RT.	2002	fish			126		neo	no	x						x
Cheung CC, Zheng GJ, Lam PK, Richardson BJ.	2002	mollusc		30			post	yes						x
Gale RW, Bergeron JM, Willingham EJ, Crews D.	2002	turtle			126	spotting	pre	yes				x
Pérez López M, Nóvoa Valiñas MC, Melgar Riol MJ.	2002	fish	25	1		injection		no	x
Branchi I, Alleva E, Costa LG.	2002	mouse	0.6	36	99	oral	peri	no			x
Branchi I, Alleva E, Costa LG.	2002	mouse	6	36	99	oral	peri	no			x
Branchi I, Alleva E, Costa LG.	2002	mouse	30	36	99	oral	peri	no			x
Branchi I, Alleva E, Costa LG.	2002	mouse	6	36	A1254	oral	peri	no			x
Heikaus S, Winterhager E, Traub O, Grümmer R.	2002	rat	10	1		injection	post	no		x
Fang C, Zhang C, Xia G, Yang W.	2002	bird	0.02	1	A1254	injection	pre	no		x
Fang C, Zhang C, Xia G, Yang W.	2002	bird	0.2	1	A1254	injection	pre	no		x
Fang C, Zhang C, Xia G, Yang W.	2002	bird	2	1	A1254	injection	pre	no		x
Jelaso AM, Lehigh-Shirey E, Predenkiewicz A, Means J, Ide CF.	2002	frog	1	2	A1254		neo	no						x					x
Jelaso AM, Lehigh-Shirey E, Predenkiewicz A, Means J, Ide CF.	2002	frog	10	2	A1254		neo	no						x					x
Jelaso AM, Lehigh-Shirey E, Predenkiewicz A, Means J, Ide CF.	2002	frog	25	2	A1254		neo	no							x
Jelaso AM, Lehigh-Shirey E, Predenkiewicz A, Means J, Ide CF.	2002	frog	50	2	A1254		neo	no							x
Smits JE, Fernie KJ, Bortolotti GR, Marchant TA.	2003	bird	7	100	A1248:1254:1260	oral	post	yes							x
Smits JE, Fernie KJ, Bortolotti GR, Marchant TA.	2003	bird	7	100	A1248:1254:1260	oral	pre	yes							x
Jørgensen EH, Foshaug H, Andersson P, Burkow IC, Jobling M.	2002	fish	0.1	1		oral	post	yes	x
Jørgensen EH, Foshaug H, Andersson P, Burkow IC, Jobling M.	2002	fish	1	1		oral	post	yes	x
Jørgensen EH, Foshaug H, Andersson P, Burkow IC, Jobling M.	2002	fish	50	1		oral	post	yes	x
Lasky RE, Widholm JJ, Crofton KM, Schantz SL.	2002	rat	6	36	A1254		peri	no			x
Craft ES, DeVito MJ, Crofton KM.	2002	mouse	3e-05	4	126	oral	post	no	x	x
Craft ES, DeVito MJ, Crofton KM.	2002	mouse	0.0003	4	126	oral	post	no	x	x
Craft ES, DeVito MJ, Crofton KM.	2002	mouse	0.003	4	126	oral	post	no	x	x
Craft ES, DeVito MJ, Crofton KM.	2002	mouse	0.03	4	126	oral	post	no	x	x
Craft ES, DeVito MJ, Crofton KM.	2002	mouse	0.3	4	126	oral	post	no	x	x
Craft ES, DeVito MJ, Crofton KM.	2002	rat	0.0001	4	126	oral	post	no	x	x
Craft ES, DeVito MJ, Crofton KM.	2002	rat	0.0003	4	126	oral	post	no	x	x
Craft ES, DeVito MJ, Crofton KM.	2002	rat	0.001	4	126	oral	post	no	x	x
Craft ES, DeVito MJ, Crofton KM.	2002	rat	0.003	4	126	oral	post	no	x	x
Craft ES, DeVito MJ, Crofton KM.	2002	rat	0.01	4	126	oral	post	no	x	x
Craft ES, DeVito MJ, Crofton KM.	2002	rat	0.03	4	126	oral	post	no	x	x
Craft ES, DeVito MJ, Crofton KM.	2002	rat	0.1	4	126	oral	post	no	x	x
Craft ES, DeVito MJ, Crofton KM.	2002	rat	0.9	4	153	oral	post	no	x	x
Craft ES, DeVito MJ, Crofton KM.	2002	rat	3	4	153	oral	post	no	x	x
Craft ES, DeVito MJ, Crofton KM.	2002	rat	9	4	153	oral	post	no	x	x
Craft ES, DeVito MJ, Crofton KM.	2002	rat	30	4	153	oral	post	no	x	x
Craft ES, DeVito MJ, Crofton KM.	2002	rat	90	4	153	oral	post	no	x	x
Craft ES, DeVito MJ, Crofton KM.	2002	mouse	0.3	4	153	oral	post	no	x	x
Craft ES, DeVito MJ, Crofton KM.	2002	mouse	3	4	153	oral	post	no	x	x
Craft ES, DeVito MJ, Crofton KM.	2002	mouse	30	4	153	oral	post	no	x	x
Craft ES, DeVito MJ, Crofton KM.	2002	mouse	300	4	153	oral	post	no	x	x
Taylor MM, Crofton KM, MacPhail RC.	2002	rat	6	36	A1254	oral	peri	no			x
Brown SB, Fisk AT, Brown M, Villella M, Muir DC, Evans RE, Lockhart WL, Metner DA, Cooley HM.	2002	fish	0.0124	30	126	oral	neo	yes	x	x
Brown SB, Fisk AT, Brown M, Villella M, Muir DC, Evans RE, Lockhart WL, Metner DA, Cooley HM.	2002	fish	0.126	30	126	oral	neo	yes	x	x
Shimada T, Inoue K, Suzuki Y, Kawai T, Azuma E, Nakajima T, Shindo M, Kurose K, Sugie A, Yamagishi Y, Fujii-Kuriyama Y, Hashimoto M.	2002	mouse	100	1	77	injection	post	no	x
Jørgensen EH, Vijayan MM, Aluru N, Maule AG.	2002	fish	1	1	A1254	oral	neo	no		x
Jørgensen EH, Vijayan MM, Aluru N, Maule AG.	2002	fish	10	1	A1254	oral	neo	no		x
Jørgensen EH, Vijayan MM, Aluru N, Maule AG.	2002	fish	100	1	A1254	oral	neo	no		x
Roy NK, Courtenay S, Maxwell G, Yuan Z, Chambers RC, Wirgin I.	2002	fish			77		neo	no	x
Carpenter DO, Hussain RJ, Berger DF, Lombardo JP, Park HY.	2002	rat	1	42	A1254	oral	peri	no			x
Carpenter DO, Hussain RJ, Berger DF, Lombardo JP, Park HY.	2002	rat	6	42	A1254	oral	peri	no			x
Fadhel Z, Lu Z, Robertson LW, Glauert HP.	2002	rat	8.76	1	77	injection	post	no	x
Fadhel Z, Lu Z, Robertson LW, Glauert HP.	2002	rat	43.8	1	77	injection	post	no	x
Fadhel Z, Lu Z, Robertson LW, Glauert HP.	2002	rat	87.6	1	77	injection	post	no	x
Fadhel Z, Lu Z, Robertson LW, Glauert HP.	2002	rat	10.83	1	153	injection	post	no	x
Fadhel Z, Lu Z, Robertson LW, Glauert HP.	2002	rat	54.15	1	153	injection	post	no	x
Fadhel Z, Lu Z, Robertson LW, Glauert HP.	2002	rat	108.3	1	153	injection	post	no	x
Zhang C, Fang C, Liu L, Xia G, Qiao H.	2002	bird	2	1	A1254	injection	pre	no				x
Zhang C, Fang C, Liu L, Xia G, Qiao H.	2002	bird	50	1	A1254	oral	post	no				x
Käkelä R, Jokinen I, Käkelä A, Hyvärinen H.	2002	mink	1	147	A1242	oral	post	no					x
Wang XQ, Fang J, Nunez AA, Clemens LG.	2002	rat	1	18	47	injection	pre	no			x
Wang XQ, Fang J, Nunez AA, Clemens LG.	2002	rat	20	18	47	injection	pre	no			x
Wang XQ, Fang J, Nunez AA, Clemens LG.	2002	rat	0.25	18	77	injection	pre	no			x
Wang XQ, Fang J, Nunez AA, Clemens LG.	2002	rat	1	18	77	injection	pre	no			x
Carr RL, Richardson JR, Guarisco JA, Kachroo A, Chambers JE, Couch TA, Durunna GC, Meek EC.	2002	rat	4	50	A1254	oral	post	no						x
Segre M, Arena SM, Greeley EH, Melancon MJ, Graham DA, French JB Jr.	2002	mouse	25	120	A1254	oral	pre	yes	x				x
Burton JE, Dorociak IR, Schwedler TE, Rice CD.	2002	fish	1		126	oral	post	no	x
Burton JE, Dorociak IR, Schwedler TE, Rice CD.	2002	fish	100		126	oral	post	no	x
Tharappel JC, Lee EY, Robertson LW, Spear BT, Glauert HP.	2002	rat	29.2	8	77	injection	post	no								x
Tharappel JC, Lee EY, Robertson LW, Spear BT, Glauert HP.	2002	rat	87.6	8	77	injection	post	no								x
Tharappel JC, Lee EY, Robertson LW, Spear BT, Glauert HP.	2002	rat	36.1	8	153	injection	post	no								x
Tharappel JC, Lee EY, Robertson LW, Spear BT, Glauert HP.	2002	rat	108.3	8	153	injection	post	no								x
Dean CE Jr, Benjamin SA, Chubb LS, Tessari JD, Keefe TJ.	2002	rat	0.0001	24	126	oral	post	yes								x
Dean CE Jr, Benjamin SA, Chubb LS, Tessari JD, Keefe TJ.	2002	rat	0.001	24	126	oral	post	yes								x
Dean CE Jr, Benjamin SA, Chubb LS, Tessari JD, Keefe TJ.	2002	rat	0.01	24	126	oral	post	yes								x
Dean CE Jr, Benjamin SA, Chubb LS, Tessari JD, Keefe TJ.	2002	rat	0.01	24	153	oral	post	yes								x
Dean CE Jr, Benjamin SA, Chubb LS, Tessari JD, Keefe TJ.	2002	rat	0.1	24	153	oral	post	yes								x
Dean CE Jr, Benjamin SA, Chubb LS, Tessari JD, Keefe TJ.	2002	rat	1	24	153	oral	post	yes								x
Dean CE Jr, Benjamin SA, Chubb LS, Tessari JD, Keefe TJ.	2002	rat	5	24	153	oral	post	yes								x
Dean CE Jr, Benjamin SA, Chubb LS, Tessari JD, Keefe TJ.	2002	rat	10	24	153	oral	post	yes								x
Vansell NR, Klaassen CD.	2002	rat	100	7	A1254	oral	post	no	x
ya H, Hany J, Fastabend A, Roth-Härer A, Winneke G, Lilienthal H.	2002	rat	0.5	70	mix	oral	pre	no		x	x
ya H, Hany J, Fastabend A, Roth-Härer A, Winneke G, Lilienthal H.	2002	rat	2	70	mix	oral	pre	no		x	x
ya H, Hany J, Fastabend A, Roth-Härer A, Winneke G, Lilienthal H.	2002	rat	4	70	mix	oral	pre	no		x	x
Lee SH, Youk ES, Jeon YJ, Han SB, Kim HC, Kim HM.	2001	mouse	100	5	A1254	injection	post	no						x
Lee SH, Youk ES, Jeon YJ, Han SB, Kim HC, Kim HM.	2001	mouse	500	5	A1254	injection	post	no						x
Lee SH, Youk ES, Jeon YJ, Han SB, Kim HC, Kim HM.	2001	mouse	1000	5	A1254	injection	post	no						x
Khan MA, Lichtensteiger CA, Faroon O, Mumtaz M, Schaeffer DJ, Hansen LG.	2002	rat	4	2	95	injection	post	no		x	x
Khan MA, Lichtensteiger CA, Faroon O, Mumtaz M, Schaeffer DJ, Hansen LG.	2002	rat	8	2	95	injection	post	no		x	x
Khan MA, Lichtensteiger CA, Faroon O, Mumtaz M, Schaeffer DJ, Hansen LG.	2002	rat	16	2	95	injection	post	no		x	x
Khan MA, Lichtensteiger CA, Faroon O, Mumtaz M, Schaeffer DJ, Hansen LG.	2002	rat	32	2	95	injection	post	no		x	x
Khan MA, Lichtensteiger CA, Faroon O, Mumtaz M, Schaeffer DJ, Hansen LG.	2002	rat	16	2	101	injection	post	no		x	x
Khan MA, Lichtensteiger CA, Faroon O, Mumtaz M, Schaeffer DJ, Hansen LG.	2002	rat	32	2	101	injection	post	no		x	x
Nakanishi Y, Bai F, Inoue K, Takayama K, Pei XH, Harada T, Izumi M, Kimotsuki K, Tokiwa H, Hara N.	2001	mouse	2.5	1	Kanechlor-400	injection	post	no								x
Berger DF, Lombardo JP, Jeffers PM, Hunt AE, Bush B, Casey A, Quimby F.	2001	rat			A1248	oral	neo	no			x
Käkelä R, Kinnunen S, Käkelä A, Hyvärinen H, Asikainen J.	2001	mink	1	28	A1242	oral	neo	no	x
Käkelä R, Kinnunen S, Käkelä A, Hyvärinen H, Asikainen J.	2001	mink	1	147	A1242	oral	neo	no	x
Connell BJ, Singh A, Chu I.	2001	rat	0.05	91	28	oral	post	no	x
Connell BJ, Singh A, Chu I.	2001	rat	0.5	91	28	oral	post	no	x
Connell BJ, Singh A, Chu I.	2001	rat	50	91	28	oral	post	no	x
Brunström B, Lund BO, Bergman A, Asplund L, Athanassiadis I, Athanasiadou M, Jensen S, Orberg J.	2001	mink	0.17	540	Clophen A50	oral	peri	no											x
Brunström B, Lund BO, Bergman A, Asplund L, Athanassiadis I, Athanasiadou M, Jensen S, Orberg J.	2001	mink	0.5	540	Clophen A50	oral	peri	no											x
Zahalka EA, Ellis DH, Goldey ES, Stanton ME, Lau C.	2001	rat	10	15	A1016	oral	pre	no			x
Zahalka EA, Ellis DH, Goldey ES, Stanton ME, Lau C.	2001	rat	8	15	A1254	oral	pre				x	x
Fernie KJ, Smits JE, Bortolotti GR, Bird DM.	2001	bird	7	100	A1248:1254:1260	oral	pre	yes						x	x
Glennemeler KA, Denver RJ.	2001	frog			77		neo	no							x
French JB Jr, Voltura MB, Tomasi TE.	2001	mouse	10	70		oral	peri	no										x
French JB Jr, Voltura MB, Tomasi TE.	2001	mouse	25	70		oral	peri	no										x
Hallgren S, Sinjari T, Håkansson H, Darnerud PO.	2001	rat	10	14	A1254	oral	post	no	x	x
Hallgren S, Sinjari T, Håkansson H, Darnerud PO.	2001	rat	10	14	105	oral	post	no	x	x
Hallgren S, Sinjari T, Håkansson H, Darnerud PO.	2001	rat	10	14	A1254	oral	post	no	x	x
Hallgren S, Sinjari T, Håkansson H, Darnerud PO.	2001	rat	10	14	105	oral	post	no	x	x
Fisher SA, Bortolotti GR, Fernie KJ, Smits JE, Marchant TA, Drouillard KG, Bird DM.	2001	bird	7	100	A1248:1254:1260	oral	neo	yes			x
Encomio V, Chu FL.	2000	mollusc	0.007	48		oral	neo	no	x
Encomio V, Chu FL.	2000	mollusc	0.07	48		oral	neo	no	x
Cruz-Rodríguez LA, Baucum AJ, Soudant P, Chu FL, Hale RC.	2000	mollusc	0.007	48		oral	neo	no					x
Cruz-Rodríguez LA, Baucum AJ, Soudant P, Chu FL, Hale RC.	2000	mollusc	0.07	48		oral	neo	no					x
Chu FL, Soudant P, Cruz-Rodríguez LA, Hale RC.	2000	mollusc	0.002	15	A1242:1254:1260	oral	neo	yes					x
Chu FL, Soudant P, Cruz-Rodríguez LA, Hale RC.	2000	mollusc	0.02	15	A1242:1254:1260	oral	neo	yes					x
Chu FL, Soudant P, Cruz-Rodríguez LA, Hale RC.	2000	mollusc	0.002	30	A1242:1254:1260	oral	neo	yes	x
Chu FL, Soudant P, Cruz-Rodríguez LA, Hale RC.	2000	mollusc	0.02	30	A1242:1254:1260	oral	neo	yes	x
Khan IA, Thomas P.	2000	fish	1	30	A1254		neo	no			x
Yoshioka Y, Ishii Y, Ishida T, Yamada H, Oguri K, Motojima K.	2001	rat	10	1	126	injection	post	no	x
Ishii Y, Kato H, Hatsumura M, Ishida T, Ariyoshi N, Yamada H, Oguri K.	2001	rat	25	1	126	injection	post	no	x
Widholm JJ, Clarkson GB, Strupp BJ, Crofton KM, Seegal RF, Schantz SL.	2001	rat	6	36	A1254	oral	peri	no		x
Regala RP, Rice CD, Schwedler TE, Dorociak IR.	2001	fish	0.01	1	126	injection	post	no		x
Regala RP, Rice CD, Schwedler TE, Dorociak IR.	2001	fish	1	1	126	injection	post	no		x
Regala RP, Rice CD, Schwedler TE, Dorociak IR.	2001	fish	0.0017	6	126	injection	post	no		x
Regala RP, Rice CD, Schwedler TE, Dorociak IR.	2001	fish	0.17	6	126	injection	post	no		x
Twaroski TP, O'Brien ML, Robertson LW.	2001	rat		6	3	injection	post	no				x
Twaroski TP, O'Brien ML, Robertson LW.	2001	rat		6	28	injection	post	no				x
Twaroski TP, O'Brien ML, Robertson LW.	2001	rat		6	38	injection	post	no				x
Twaroski TP, O'Brien ML, Robertson LW.	2001	rat		6	77	injection	post	no				x
Twaroski TP, O'Brien ML, Robertson LW.	2001	rat		6	153	injection	post	no									x
Khan IA, Mathews S, Okuzawa K, Kagawa H, Thomas P.	2001	fish	1	30	A1254	oral	post	no									x
Kim IS, Ariyaratne HB, Chamindrani Mendis-Handagama SM.	2001	rat	0.3	6	A1242	injection	neo	no								x
Kim IS, Ariyaratne HB, Chamindrani Mendis-Handagama SM.	2001	rat	0.03	6	A1242	injection	neo	no								x
Kim IS, Ariyaratne HB, Chamindrani Mendis-Handagama SM.	2001	rat	0.3	21	A1242	injection	neo	no								x
Kim IS, Ariyaratne HB, Chamindrani Mendis-Handagama SM.	2001	rat	0.03	21	A1242	injection	neo	no			x
Fielden MR, Halgren RG, Tashiro CH, Yeo BR, Chittim B, Chou K, Zacharewski TR.	2001	mouse	10	5	A1242	oral	peri	yes			x
Fielden MR, Halgren RG, Tashiro CH, Yeo BR, Chittim B, Chou K, Zacharewski TR.	2001	mouse	25	5	A1242	oral	peri	yes			x
Fielden MR, Halgren RG, Tashiro CH, Yeo BR, Chittim B, Chou K, Zacharewski TR.	2001	mouse	50	5	A1242	oral	peri	yes			x
Fielden MR, Halgren RG, Tashiro CH, Yeo BR, Chittim B, Chou K, Zacharewski TR.	2001	mouse	100	5	A1242	oral	peri	yes	x
Aulerich RJ, Yamini B, Bursian SJ.	2001	rat	20	101	126	oral	neo	no			x	x
Aulerich RJ, Yamini B, Bursian SJ.	2001	rat	100	101	126	oral	neo	no	x
Grinwis GC, van den Brandhof EJ, Engelsma MY, Kuiper RV, Vaal MA, Vethaak AD, Wester PW, Vos JG.	2001	fish	0.5	1	126	oral	post	no	x
Grinwis GC, van den Brandhof EJ, Engelsma MY, Kuiper RV, Vaal MA, Vethaak AD, Wester PW, Vos JG.	2001	fish	5	1	126	oral	post	no					x
Grinwis GC, van den Brandhof EJ, Engelsma MY, Kuiper RV, Vaal MA, Vethaak AD, Wester PW, Vos JG.	2001	fish	50	1	126	oral	post	no	x
Altmann L, Mundy WR, Ward TR, Fastabend A, Lilienthal H.	2001	rat	5	70	A1254	oral	pre	no	x
Altmann L, Mundy WR, Ward TR, Fastabend A, Lilienthal H.	2001	rat	40	70	A1254	oral	pre	no	x
Altmann L, Mundy WR, Ward TR, Fastabend A, Lilienthal H.	2001	rat	5	70	mix	oral	pre	no	x
Altmann L, Mundy WR, Ward TR, Fastabend A, Lilienthal H.	2001	rat	40	70	mix	oral	pre	no	x
Huang YW, Stegeman JJ, Woodin BR, Karasov WH.	2001	frog	2.3	1	126		post	no	x
Fernie KJ, Smits JE, Bortolotti GR, Bird DM.	2001	bird	7	100	A1248:1254:1260	oral	neo	yes		x		x
Jin X, Kennedy SW, Di Muccio T, Moon TW.	2001	bird	0.0004	1	126	injection	pre	no		x		x
Jin X, Kennedy SW, Di Muccio T, Moon TW.	2001	bird	0.0016	1	126	injection	pre	no		x		x
Adams BA, Cyr DG, Eales JG.	2000	fish	0.005	1	77	injection	post	no		x		x
Adams BA, Cyr DG, Eales JG.	2000	fish	0.5	1	77	injection	post	no					x
Adams BA, Cyr DG, Eales JG.	2000	fish	0.005	1	126	injection	post	no					x
Adams BA, Cyr DG, Eales JG.	2000	fish	0.5	1	126	injection	post	no									x
Smits JE, Bortolotti GR.	2001	bird	7	120	A1248:1254:1260	oral	post	no		x	x
Twaroski TP, O'Brien ML, Larmonier N, Glauert HP, Robertson LW.	2001	rat	29.2	2	77	injection	post	no	x
Twaroski TP, O'Brien ML, Larmonier N, Glauert HP, Robertson LW.	2001	rat	36.1	2	153	injection	post	no			x
Twaroski TP, O'Brien ML, Larmonier N, Glauert HP, Robertson LW.	2001	rat	29.2	4	77	injection	post	no	x
Twaroski TP, O'Brien ML, Larmonier N, Glauert HP, Robertson LW.	2001	rat	36.1	4	153	injection	post	no	x
Twaroski TP, O'Brien ML, Larmonier N, Glauert HP, Robertson LW.	2001	rat	29.2	6	77	injection	post	no		x
Twaroski TP, O'Brien ML, Larmonier N, Glauert HP, Robertson LW.	2001	rat	36.1	6	153	injection	post	no		x
Kim IS.	2001	rat	0.8	21	A1242	injection	neo	no								x
Kim IS.	2001	rat	1.6	21	A1242	injection	neo	no								x
Kim IS.	2001	rat	0.8	6	A1242	injection	neo	no								x
Kim IS.	2001	rat	1.6	6	A1242	injection	neo	no	x
Grasman KA, Whitacre LL.	2001	bird	5e-05	1	126	injection	pre	no	x
Grasman KA, Whitacre LL.	2001	bird	0.0008	1	126	injection	pre	no					x	x	x
Render JA, Bursian SJ, Rosenstein DS, Aulerich RJ.	2001	mink	24	36	126	oral	neo	no						x			x
Khan IA, Thomas P.	2001	fish	1	30	A1254	oral	neo	no	x
Mochizuki H, Oda H, Yokogoshi H.	2001	rat	200	15		oral	post	no	x
Roth-Härer A, Lilienthal H, Bubser M, Kronthaler U, R Mundy W, R Ward T, Schmidt W, Winterhoff H, Winneke G.	2001	rat	1		77		pre	no	x
Schlezinger JJ, Stegeman JJ.	2001	fish	0.01	18	126		post	no	x
Schlezinger JJ, Stegeman JJ.	2001	fish	1	1	126		post	no			x
van der Plas SA, Lutkeschipholt I, Spenkelink B, Brouwer A.	2001	rat	7.5	24	A1254	injection	neo	no		x
van der Plas SA, Lutkeschipholt I, Spenkelink B, Brouwer A.	2001	rat	10	24	A1260	injection	neo	no		x
van der Plas SA, Sundberg H, van den Berg H, Scheu G, Wester P, Jensen S, Bergman A, de Boer J, Koeman JH, Brouwer A.	2000	rat	10	24	A1260	injection	neo	no		x
van der Plas SA, Sundberg H, van den Berg H, Scheu G, Wester P, Jensen S, Bergman A, de Boer J, Koeman JH, Brouwer A.	2000	rat	1	24	153	injection	neo	no		x
van der Plas SA, Sundberg H, van den Berg H, Scheu G, Wester P, Jensen S, Bergman A, de Boer J, Koeman JH, Brouwer A.	2000	rat	9	24	153	injection	neo	no			x
Amin S, Moore RW, Peterson RE, Schantz SL.	2000	rat	2	7	77		pre	no			x
Amin S, Moore RW, Peterson RE, Schantz SL.	2000	rat	8	7	77		pre	no			x
Amin S, Moore RW, Peterson RE, Schantz SL.	2000	rat	0.00025	7	126		pre	no			x
Amin S, Moore RW, Peterson RE, Schantz SL.	2000	rat	0.001	7	126		pre	no							x
Gutleb AC, Appelman J, Bronkhorst M, van den Berg JH, Murk AJ.	2000	frog		10	126	oral	neo	no							x
Gutleb AC, Appelman J, Bronkhorst M, van den Berg JH, Murk AJ.	2000	frog		10	Clophen A50	oral	neo	no		x
Andric SA, Kostic TS, Dragisic SM, Andric NL, Stojilkovic SS, Kovacevic RZ.	2000	rat	10	1	A1260	injection	post	no		x
Andric SA, Kostic TS, Dragisic SM, Andric NL, Stojilkovic SS, Kovacevic RZ.	2000	rat	0.025	1	A1260	injection	post	no									x
Render JA, Aulerich RJ, Bursian SJ, Nachreiner RF.	2000	mink	0.024	30	126	oral	neo	no									x
Render JA, Aulerich RJ, Bursian SJ, Nachreiner RF.	2000	mink	0.024	60	126	oral	neo	no			x
Hussain RJ, Gyori J, DeCaprio AP, Carpenter DO.	2000	rat	1.25	39	153		peri	no			x
Hussain RJ, Gyori J, DeCaprio AP, Carpenter DO.	2000	rat	5	39	153		peri	no			x
Hussain RJ, Gyori J, DeCaprio AP, Carpenter DO.	2000	rat	20	39	153		peri	no	x
Lilienthal H, Fastabend A, Hany J, Kaya H, Roth-Härer A, Dunemann L, Winneke G.	2000	rat	5	90	mix	oral	peri	no	x
Lilienthal H, Fastabend A, Hany J, Kaya H, Roth-Härer A, Dunemann L, Winneke G.	2000	rat	20	90	mix	oral	peri	no	x
Lilienthal H, Fastabend A, Hany J, Kaya H, Roth-Härer A, Dunemann L, Winneke G.	2000	rat	40	90	mix	oral	peri	no									x
Lind PM, Larsson S, Oxlund H, Hâkansson H, Nyberg K, Eklund T, Orberg J.	2000	rat	0.032	12	126	injection	post	no																x
Geller AM, Bushnell PJ, Rice DC.	2000	rat	0.00025	40	126		peri	no																x
Geller AM, Bushnell PJ, Rice DC.	2000	rat	0.001	40	126		peri	no			x
Crofton KM, Kodavanti PR, Derr-Yellin EC, Casey AC, Kehn LS.	2000	rat	6	36	A1254	oral	pre	no			x
Crofton KM, Kodavanti PR, Derr-Yellin EC, Casey AC, Kehn LS.	2000	rat	6	36	A1254	oral	neo	no			x
Crofton KM, Kodavanti PR, Derr-Yellin EC, Casey AC, Kehn LS.	2000	rat	6	36	A1254	oral	peri	no			x
Roegge CS, Seo BW, Crofton KM, Schantz SL.	2000	rat	6	36	A1254	oral	peri	no			x
Gilbert ME, Mundy WR, Crofton KM.	2000	rat	6	36	A1254	oral	peri	no	x		x
Lin PH, Sangaiah R, Ranasinghe A, Upton PB, La DK, Gold A, Swenberg JA.	2000	rat	200	1	52	oral	post	no			x
Farkas A, Salánki J.	2000	mollusc			118																	x
Lee HM, He Q, Englander EW, Greeley GH Jr.	2000	rat	0.00055	65	126	oral	post	no														x
Lee HM, He Q, Englander EW, Greeley GH Jr.	2000	rat	0.0001	65	126	oral	post	no														x
Lee HM, He Q, Englander EW, Greeley GH Jr.	2000	rat	0.3	65	153:126	oral	post	no														x
Lee HM, He Q, Englander EW, Greeley GH Jr.	2000	rat	1	65	153:126	oral	post	no							x
Fernie KJ, Bortolotti GR, Smits JE, Wilson J, Drouillard KG, Bird DM.	2000	bird	7	120	1248:1254:1260	oral	pre	no	x
Singh A, Connell BJ, Chu I.	2000	rat	0.05	65	128	oral	post	no	x
Singh A, Connell BJ, Chu I.	2000	rat	0.5	65	128	oral	post	no	x
Singh A, Connell BJ, Chu I.	2000	rat	5	65	128	oral	post	no	x	x
Arukwe A, Celius T, Walther BT, Goksøyr A.	2000	fish	5	1	A1254	injection	post	no				x
Blake K, Benghuzzi H, Cason Z, Tsao A, Puckett A.	2000	rat	0.1	21	A1254	injection	post	no			x
Crofton KM, Ding D, Padich R, Taylor M, Henderson D.	2000	rat	8	36	A1254	oral	peri	no	x
Andric SA, Kostic TS, Stojilkovic SS, Kovacevic RZ.	2000	rat	10	1	A1248	injection	neo	no	x
Andric SA, Kostic TS, Stojilkovic SS, Kovacevic RZ.	2000	rat	0.0255	1	A1248	injection	neo	no								x
Kolaja KL, Engelken DT, Klaassen CD.	2000	rat	100	7	A1254		post	no	x
Gallant TL, Singh A, Chu I.	2000	rat	0.002	65	118	oral	post	no	x
Gallant TL, Singh A, Chu I.	2000	rat	0.02	65	118	oral	post	no	x
Gallant TL, Singh A, Chu I.	2000	rat	0.2	65	118	oral	post	no	x
Gallant TL, Singh A, Chu I.	2000	rat	2	65	118	oral	post	no	x
Gallant TL, Singh A, Chu I.	2000	rat	0.01	65	118	oral	post	no	x
Gallant TL, Singh A, Chu I.	2000	rat	0.1	65	118	oral	post	no	x
Gallant TL, Singh A, Chu I.	2000	rat	1	65	118	oral	post	no	x
Gallant TL, Singh A, Chu I.	2000	rat	10	65	118	oral	post	no				x
Aulerich RJ, Bursian SJ, Napolitano AC, Oleas T.	2000	mink			A1254	oral	neo			x
Willingham E, Rhen T, Sakata JT, Crews D.	2000	turtle	4.24e-05	1	A1245	spotting	pre	no	x
Mochizuki H, Oda H, Yokogoshi H.	2000	rat		14	A1254	oral	post	no	x
Grinwis GC, Vethaak AD, Wester PW, Vos JG.	2000	fish			126	oral	post				x
Freeman GB, Lordo RA, Singer AW, Peters AC, Neal BH, McConnell EE, Mayes BA.	2000	rat	50	365	A1016	oral	post	no			x
Freeman GB, Lordo RA, Singer AW, Peters AC, Neal BH, McConnell EE, Mayes BA.	2000	rat	100	365	A1016	oral	post	no			x
Freeman GB, Lordo RA, Singer AW, Peters AC, Neal BH, McConnell EE, Mayes BA.	2000	rat	200	365	A1016	oral	post	no			x
Freeman GB, Lordo RA, Singer AW, Peters AC, Neal BH, McConnell EE, Mayes BA.	2000	rat	50	365	A1242	oral	post	no			x
Freeman GB, Lordo RA, Singer AW, Peters AC, Neal BH, McConnell EE, Mayes BA.	2000	rat	100	365	A1242	oral	post	no			x
Freeman GB, Lordo RA, Singer AW, Peters AC, Neal BH, McConnell EE, Mayes BA.	2000	rat	25	365	A1254	oral	post	no			x
Freeman GB, Lordo RA, Singer AW, Peters AC, Neal BH, McConnell EE, Mayes BA.	2000	rat	50	365	A1254	oral	post	no			x
Freeman GB, Lordo RA, Singer AW, Peters AC, Neal BH, McConnell EE, Mayes BA.	2000	rat	100	365	A1254	oral	post	no			x
Freeman GB, Lordo RA, Singer AW, Peters AC, Neal BH, McConnell EE, Mayes BA.	2000	rat	25	365	A1260	oral	post	no			x
Freeman GB, Lordo RA, Singer AW, Peters AC, Neal BH, McConnell EE, Mayes BA.	2000	rat	50	365	A1260	oral	post	no			x
Freeman GB, Lordo RA, Singer AW, Peters AC, Neal BH, McConnell EE, Mayes BA.	2000	rat	100	365	A1260	oral	post	no	x
Koponen K, Lindström-Seppä P, Kukkonen JV.	2000	fish	1	3	77		pre	no	x
Koponen K, Lindström-Seppä P, Kukkonen JV.	2000	fish	10	3	77		pre	no	x
Koponen K, Lindström-Seppä P, Kukkonen JV.	2000	fish	100	3	77		pre	no		x
Gilbert ME, Crofton KM.	1999	rat	6	36	A1254	oral	peri	no		x
Zoeller RT, Dowling AL, Vas AA.	2000	rat	1	36	A1254	oral	peri	no		x
Zoeller RT, Dowling AL, Vas AA.	2000	rat	4	36	A1254	oral	peri	no	x
Zoeller RT, Dowling AL, Vas AA.	2000	rat	8	36	A1254	oral	peri	no			x
Fox LL, Grasman KA.	1999	bird	5.1e-05	1	126	injection	pre	no					x
Fox LL, Grasman KA.	1999	bird	0.0008	1	126	injection	pre	no					x
Pruitt DL, Meserve LA, Bingman VP.	1999	rat	125	36	A1254	oral	peri	no			x
Rice DC, Hayward S.	1999	rat	0.00025	55	126		peri	no			x
Rice DC, Hayward S.	1999	rat	0.001	55	126		peri	no			x
Hood A, Hashmi R, Klaassen CD.	1999	rat	25	7	A1254	oral	post	no		x
Hood A, Hashmi R, Klaassen CD.	1999	rat	50	7	A1254	oral	post	no		x
Hood A, Hashmi R, Klaassen CD.	1999	rat	100	7	A1254	oral	post	no		x
Hood A, Hashmi R, Klaassen CD.	1999	rat	200	7	A1254	oral	post	no		x
Connell BJ, Singh A, Chu I.	1999	rat	0.0001	13	126	oral	post	no	x
Connell BJ, Singh A, Chu I.	1999	rat	0.001	13	126	oral	post	no	x
Connell BJ, Singh A, Chu I.	1999	rat	0.01	13	126	oral	post	no	x
Connell BJ, Singh A, Chu I.	1999	rat	0.1	13	126	oral	post	no	x
Provost TL, Juárez de Ku LM, Zender C, Meserve LA.	1999	rat	1.25	35	A1254	oral	peri	no			x
Bushnell PJ, Rice DC.	1999	rat	0.00025	42	126	oral	peri	no			x
Bushnell PJ, Rice DC.	1999	rat	0.001	42	126	oral	peri	no			x
Hany J, Lilienthal H, Sarasin A, Roth-Härer A, Fastabend A, Dunemann L, Lichtensteiger W, Winneke G.	1999	rat		70	A1254	oral	pre	yes		x	x
Hany J, Lilienthal H, Sarasin A, Roth-Härer A, Fastabend A, Dunemann L, Lichtensteiger W, Winneke G.	1999	rat		70	mix	oral	pre	yes		x	x
Holene E, Nafstad I, Skaare JU, Krogh H, Sagvolden T.	1999	rat	5	5	153	oral	neo	no			x
Fukuda A, Ishii Y, Tasaki K, Matsusue K, Ishida T, Oguri K.	1999	rat	0.5	1	126	injection	post	no	x
Fukuda A, Ishii Y, Tasaki K, Matsusue K, Ishida T, Oguri K.	1999	rat	1	1	126	injection	post	no	x
Fukuda A, Ishii Y, Tasaki K, Matsusue K, Ishida T, Oguri K.	1999	rat	5	1	126	injection	post	no	x
Fukuda A, Ishii Y, Tasaki K, Matsusue K, Ishida T, Oguri K.	1999	rat	10	1	126	injection	post	no	x
Fukuda A, Ishii Y, Tasaki K, Matsusue K, Ishida T, Oguri K.	1999	rat	25	1	126	injection	post	no	x
Tasaki K, Ishii Y, Ishida T, Oguri K.	1999	rat	0.1	1	126	injection	post	no						x				x
Tasaki K, Ishii Y, Ishida T, Oguri K.	1999	rat	1	1	126	injection	post	no						x				x
Tasaki K, Ishii Y, Ishida T, Oguri K.	1999	rat	25	1	126	injection	post	no						x				x
Nakanishi Y, Bai F, Takayama K, Pei XH, Inoue K, Osaki S, Izumi M, Takaki Y, Hara N, Tokiwa H, Masuda Y.	1999	mouse	2.5	17	Kanechlor-400		post	no								x
Crofton KM, Rice DC.	1999	rat	0.00025	77	126		peri	no			x
Crofton KM, Rice DC.	1999	rat	0.001	77	126		peri	no			x
Gould JC, Cooper KR, Scanes CG.	1999	bird		1	A1242	injection	pre	no	x	x
Gould JC, Cooper KR, Scanes CG.	1999	bird		1	A1254	injection	pre	no	x	x
Gould JC, Cooper KR, Scanes CG.	1999	bird		1	54	injection	pre	no	x	x
Gould JC, Cooper KR, Scanes CG.	1999	bird		1	77	injection	pre	no	x	x
Gould JC, Cooper KR, Scanes CG.	1999	bird		1	80	injection	pre	no	x	x
Ndayibagira A, Spear PA.	1999	fish			77		post	no										x
Arnold DL, Bryce F, Mes J, Tryphonas H, Hayward S, Malcolm S.	1999	monkey	0.0075	140	mix	oral	neo	yes							x
Desaulniers D, Leingartner K, Wade M, Fintelman E, Yagminas A, Foster WG.	1999	rat	0.00625	2	126	injection	neo	no		x
Desaulniers D, Leingartner K, Wade M, Fintelman E, Yagminas A, Foster WG.	1999	rat	0.025	2	126	injection	neo	no		x
Desaulniers D, Leingartner K, Wade M, Fintelman E, Yagminas A, Foster WG.	1999	rat	0.1	2	126	injection	neo	no		x
Desaulniers D, Leingartner K, Wade M, Fintelman E, Yagminas A, Foster WG.	1999	rat	0.4	2	126	injection	neo	no		x
Desaulniers D, Leingartner K, Wade M, Fintelman E, Yagminas A, Foster WG.	1999	rat	25	2	153	injection	neo	no		x
Hany J, Lilienthal H, Roth-Härer A, Ostendorp G, Heinzow B, Winneke G.	1999	rat	0.5	11	77	injection	pre	yes			x
Hany J, Lilienthal H, Roth-Härer A, Ostendorp G, Heinzow B, Winneke G.	1999	rat	1.5	11	77	injection	pre	yes			x
Hany J, Lilienthal H, Roth-Härer A, Ostendorp G, Heinzow B, Winneke G.	1999	rat	1.5	11	47	injection	pre	yes			x
Hany J, Lilienthal H, Roth-Härer A, Ostendorp G, Heinzow B, Winneke G.	1999	rat	1.5	11	47:77	injection	pre	yes			x
Käkelä R, Hyvärinen H.	1999	mink	1	28	A1242	oral	post	no	x																		renal effects
Gray LE Jr, Wolf C, Lambright C, Mann P, Price M, Cooper RL, Ostby J.	1999	rat	1.8	1	169		neo	no							x												renal effects
Casey AC, Berger DF, Lombardo JP, Hunt A, Quimby F.	1999	rat	0.000436	30	A1242	oral	post	yes		x			x							x
Casey AC, Berger DF, Lombardo JP, Hunt A, Quimby F.	1999	rat		30	A1242	inhalation	post	yes		x			x							x
Rice DC.	1999	monkey		140	mix		neo	yes			x
Hugla JL, Thomé JP.	1999	fish			A1260		post	no	x			x
Willingham E, Crews D.	1999	turtle			A1242			no				x
Saghir SA, Hansen LG.	1999	insect		1	47	spotting	post	yes			x
Saghir SA, Hansen LG.	1999	insect		1	77	spotting	post	yes			x
Korytko PJ, Casey AC, Bush B, Quimby FW.	1999	dog	5	70	A1248	oral	post	yes	x
Korytko PJ, Casey AC, Bush B, Quimby FW.	1999	dog	25	140	A1248	oral	post	yes	x
Arcaro KF, Yi L, Seegal RF, Vakharia DD, Yang Y, Spink DC, Brosch K, Gierthy JF.	1999	rat			54			no				x
Rice DC	1999	rat	0.00025	77	126		peri	yes			x
Rice DC	1999	rat	0.001	77	126		peri	yes			x
Rice DC, Hayward S.	1999	monkey	0.0075	140	mix		neo	yes			x
Kremer H, Lilienthal H, Hany J, Roth-Härer A, Winneke G.	1999	rat	1	18	47		pre	no																x
Kremer H, Lilienthal H, Hany J, Roth-Härer A, Winneke G.	1999	rat	1	18	77		pre	no																x
Lind PM, Eriksen EF, Sahlin L, Edlund M, Orberg J.	1999	rat	0.032	12	126	injection	post	no		x							x
Piechotta G, Lacorn M, Lang T, Kammann U, Simat T, Jenke HS, Steinhart H.	1999	fish	1		77		post	yes	x
Piechotta G, Lacorn M, Lang T, Kammann U, Simat T, Jenke HS, Steinhart H.	1999	fish	1		118		post	yes	x
Kodavanti PR, Derr-Yellin EC, Mundy WR, Shafer TJ, Herr DW, Barone S, Choksi NY, MacPhail RC, Tilson HA.	1998	rat	10	20	A1254	oral	post	no			x
Kodavanti PR, Derr-Yellin EC, Mundy WR, Shafer TJ, Herr DW, Barone S, Choksi NY, MacPhail RC, Tilson HA.	1998	rat	30	20	A1254	oral	post	no			x
Goldey ES, Crofton KM.	1998	rat	8	36	A1254	oral	peri	no		x	x
Rice DC, Hayward S.	1998	rat	0.00025	55	126		peri	no			x
Rice DC, Hayward S.	1998	rat	0.001	55	126		peri	no			x
Hornung MW, Miller L, Goodman B, Melancon MJ, Peterson RE.	1998	bird	0.06	10	105	oral	pre	no				x
Hornung MW, Miller L, Goodman B, Melancon MJ, Peterson RE.	1998	bird	0.6	10	105	oral	pre	no				x
Hornung MW, Miller L, Goodman B, Melancon MJ, Peterson RE.	1998	bird	6	10	105	oral	pre	no				x
Machala M, Drábek P, Neca J, Kolárová J, Svobodová Z.	1998	fish	50	1	153	injection	neo	no	x
Altmann L, Lilienthal H, Hany J, Wiegand H.	1998	rat			77		pre	no			x
Altmann L, Lilienthal H, Hany J, Wiegand H.	1998	rat			47		pre	no			x
Bäcklin BM, Persson E, Jones CJ, Dantzer V.	1998	mink	0.65	54	Clophen A50	oral	neo	no				x
Bäcklin BM, Persson E, Jones CJ, Dantzer V.	1998	mink	1.3	54	Clophen A50	oral	neo	no				x
Faqi AS, Dalsenter PR, Merker HJ, Chahoud I.	1998	rat	0.1	1	77	oral	pre	no			x				x
Faqi AS, Dalsenter PR, Merker HJ, Chahoud I.	1998	rat	0.01	1	126	oral	pre	no			x				x
Chu I, Poon R, Yagminas A, Lecavalier P, Håkansson H, Valli VE, Kennedy SW, Bergman A, Seegal RF, Feeley M.	1998	rat	0.05	65	105	oral	post	no	x	x	x		x	x						x	x					x
Chu I, Poon R, Yagminas A, Lecavalier P, Håkansson H, Valli VE, Kennedy SW, Bergman A, Seegal RF, Feeley M.	1998	rat	0.5	65	105	oral	post	no	x	x	x		x	x						x	x					x
Chu I, Poon R, Yagminas A, Lecavalier P, Håkansson H, Valli VE, Kennedy SW, Bergman A, Seegal RF, Feeley M.	1998	rat	5	65	105	oral	post	no	x	x	x		x	x						x	x					x
Chu I, Poon R, Yagminas A, Lecavalier P, Håkansson H, Valli VE, Kennedy SW, Bergman A, Seegal RF, Feeley M.	1998	rat	50	65	105	oral	post	no	x	x	x		x	x						x	x					x
Holene E, Nafstad I, Skaare JU, Sagvolden T.	1998	rat	5	5	153	oral	neo	no			x
Holene E, Nafstad I, Skaare JU, Sagvolden T.	1998	rat	0.002	5	126	oral	neo	no			x
Gilroy C, Connell BJ, Singh A, Suidgeest P, Chu I.	1998	rat	0.01	65	77	oral	post	no	x
Gilroy C, Connell BJ, Singh A, Suidgeest P, Chu I.	1998	rat	0.1	65	77	oral	post	no	x
Gilroy C, Connell BJ, Singh A, Suidgeest P, Chu I.	1998	rat	1	65	77	oral	post	no	x
Gilroy C, Connell BJ, Singh A, Suidgeest P, Chu I.	1998	rat	10	65	77	oral	post	no	x
Rice DC.	1998	monkey	0.0075	140	mix		neo	yes			x
Nesaretnam K, Hales E, Sohail M, Krausz T, Darbre P.	1998	rat			77		post	no								x
Mochizuki H, Oda H, Yokogoshi H.	1998	rat							x
Orn S, Andersson PL, Förlin L, Tysklind M, Norrgren L.	1998	fish		13	mix	oral	post	yes	x			x
Bäcklin BM, Gessbo A, Forsberg M, Shokrai A, Rozell B, Engström W.	1998	mink	0.65	80	Clophen A50	oral	post	no				x
Bäcklin BM, Gessbo A, Forsberg M, Shokrai A, Rozell B, Engström W.	1998	mink	1.3	80	Clophen A50	oral	post	no				x
Boll M, Weber LW, Messner B, Stampfl A.	1998	rat	30		Clophen A50	oral	post	yes	x
Boll M, Weber LW, Messner B, Stampfl A.	1998	rat	2000		Clophen A50	oral	post	yes	x
Faqi AS, Dalsenter PR, Mathar W, Heinrich-Hirsch B, Chahoud I.	1998	rat	18	1	77	injection	post	yes				x
Faqi AS, Dalsenter PR, Mathar W, Heinrich-Hirsch B, Chahoud I.	1998	rat	60	1	77	injection	post	yes				x
Connell BJ, Singh A, Chu I.	1998	rat	2	28		oral	post	no	x
Connell BJ, Singh A, Chu I.	1998	rat	20	28		oral	post	no	x
Zou E, Fingerman M.	1997	dafnia			29			no						x	x
Zou E, Fingerman M.	1997	dafnia			A1242			no						x	x
Arnold DL, Nera EA, Stapley R, Bryce F, Fernie S, Tolnai G, Miller D, Hayward S, Campbell JS, Greer I.	1997	monkey	0.005	750	A1254	oral	neo	yes	x														x
Arnold DL, Nera EA, Stapley R, Bryce F, Fernie S, Tolnai G, Miller D, Hayward S, Campbell JS, Greer I.	1997	monkey	0.02	750	A1254	oral	neo	yes	x														x
Arnold DL, Nera EA, Stapley R, Bryce F, Fernie S, Tolnai G, Miller D, Hayward S, Campbell JS, Greer I.	1997	monkey	0.04	750	A1254	oral	neo	yes	x														x
Arnold DL, Nera EA, Stapley R, Bryce F, Fernie S, Tolnai G, Miller D, Hayward S, Campbell JS, Greer I.	1997	monkey	0.08	750	A1254	oral	neo	yes	x														x
Quabius ES, Balm PH, Wendelaar Bonga SE.	1997	fish	0.05	5	126	oral	post	yes		x
Fowles JR, Fairbrother A, Trust KA, Kerkvliet NI.	1997	bird	4	10	A1254	oral	post	no	x	x
Fowles JR, Fairbrother A, Trust KA, Kerkvliet NI.	1997	bird	20	10	A1254	oral	post	no	x	x
Fowles JR, Fairbrother A, Trust KA, Kerkvliet NI.	1997	bird	100	10	A1254	oral	post	no	x	x
Fowles JR, Fairbrother A, Trust KA, Kerkvliet NI.	1997	bird	250	10	A1254	oral	post	no	x	x
Fowles JR, Fairbrother A, Trust KA, Kerkvliet NI.	1997	bird	500	10	A1254	oral	post	no	x	x
Rice DC.	1997	monkey	0.0075	140	mix		neo	yes			x
Haag-Grönlund M, Kato Y, Fransson-Steen R, Scheu G, Wärngârd L.	1997	rat	0.05	20	156	injection	post	no								x
Haag-Grönlund M, Kato Y, Fransson-Steen R, Scheu G, Wärngârd L.	1997	rat	0.3	20	156	injection	post	no								x
Haag-Grönlund M, Kato Y, Fransson-Steen R, Scheu G, Wärngârd L.	1997	rat	1.5	20	156	injection	post	no								x
Haag-Grönlund M, Kato Y, Fransson-Steen R, Scheu G, Wärngârd L.	1997	rat	7.5	20	156	injection	post	no								x
Bäcklin BM, Madej A, Forsberg M.	1997	mink			A1254	oral	post	no				x
Lilienthal H, Weinand-Härer A, Winterhoff H, Winneke G.	1997	rat			77		pre	no			x
Seegal RF, Brosch KO, Okoniewski RJ.	1997	rat	1	36	47	oral	peri	no			x
Seegal RF, Brosch KO, Okoniewski RJ.	1997	rat	10	36	47	oral	peri	no			x
Seegal RF, Brosch KO, Okoniewski RJ.	1997	rat	20	36	47	oral	peri	no			x
Seegal RF, Brosch KO, Okoniewski RJ.	1997	rat	0.1	36	77	oral	peri	no			x
Seegal RF, Brosch KO, Okoniewski RJ.	1997	rat	1	36	77	oral	peri	no			x
Hori M, Kondo H, Ariyoshi N, Yamada H, Oguri K.	1997	rat			126		post	no	x
Hori M, Kondo H, Ariyoshi N, Yamada H, Oguri K.	1997	rat			52		post	no	x
Hori M, Kondo H, Ariyoshi N, Yamada H, Oguri K.	1997	mouse			126		post	no	x
Hori M, Kondo H, Ariyoshi N, Yamada H, Oguri K.	1997	mouse			52		post	no	x
Hori M, Kondo H, Ariyoshi N, Yamada H, Oguri K.	1997	guinea pigs			126		post	no	x
Hori M, Kondo H, Ariyoshi N, Yamada H, Oguri K.	1997	guinea pigs			52		post	no	x
Desaulniers D, Poon R, Phan W, Leingartner K, Foster WG, Chu I.	1997	rat	0.05	91	28	oral	post	no		x
Desaulniers D, Poon R, Phan W, Leingartner K, Foster WG, Chu I.	1997	rat	0.5	91	28	oral	post	no		x
Desaulniers D, Poon R, Phan W, Leingartner K, Foster WG, Chu I.	1997	rat	5	91	28	oral	post	no		x
Desaulniers D, Poon R, Phan W, Leingartner K, Foster WG, Chu I.	1997	rat	50	91	28	oral	post	no		x
Desaulniers D, Poon R, Phan W, Leingartner K, Foster WG, Chu I.	1997	rat	0.01	91	77	oral	post	no		x
Desaulniers D, Poon R, Phan W, Leingartner K, Foster WG, Chu I.	1997	rat	0.1	91	77	oral	post	no		x
Desaulniers D, Poon R, Phan W, Leingartner K, Foster WG, Chu I.	1997	rat	1	91	77	oral	post	no		x
Desaulniers D, Poon R, Phan W, Leingartner K, Foster WG, Chu I.	1997	rat	10	91	77	oral	post	no		x
Saeed A, Hansen LG.	1997	rat	30	2	47	injection	post	no		x
Saeed A, Hansen LG.	1997	rat	30	5	47	injection	post	no		x
Saeed A, Hansen LG.	1997	rat	60	2	A1242	injection	post	no		x
Saeed A, Hansen LG.	1997	rat	40	3	A1242	injection	post	no		x
Saeed A, Hansen LG.	1997	rat	24	5	A1242	injection	post	no		x
Nesaretnam K, Darbre P.	1997	mouse			52			no		x
Nesaretnam K, Darbre P.	1997	mouse			80			no		x
Peng J, Singh A, Ireland WP, Chu I.	1997	rat	0.5	65	153	oral	post	no	x
Peng J, Singh A, Ireland WP, Chu I.	1997	rat	5	65	153	oral	post	no	x
Peng J, Singh A, Ireland WP, Chu I.	1997	rat	50	65	153	oral	post	no	x
Johnson KL, Cummings AM, Birnbaum LS.	1997	mouse	3	5	153	oral	post	no	x			x
Johnson KL, Cummings AM, Birnbaum LS.	1997	mouse	30	5	153	oral	post	no	x			x
Johnson KL, Cummings AM, Birnbaum LS.	1997	mouse	0.1	5	126	oral	post	no	x			x
Johnson KL, Cummings AM, Birnbaum LS.	1997	mouse	0.3	5	126	oral	post	no	x			x
Johnson KL, Cummings AM, Birnbaum LS.	1997	mouse	1	5	126	oral	post	no	x			x
Lecavalier P, Chu I, Yagminas A, Villeneuve DC, Poon R, Feeley M, Håkansson H, Ahlborg UG, Valli VE, Bergman A, Seegal RF, Kennedy SW.	1997	rat	0.05	65	128	oral	post	yes	x	x			x	x							x
Lecavalier P, Chu I, Yagminas A, Villeneuve DC, Poon R, Feeley M, Håkansson H, Ahlborg UG, Valli VE, Bergman A, Seegal RF, Kennedy SW.	1997	rat	0.5	65	128	oral	post	yes	x	x			x	x							x
Lecavalier P, Chu I, Yagminas A, Villeneuve DC, Poon R, Feeley M, Håkansson H, Ahlborg UG, Valli VE, Bergman A, Seegal RF, Kennedy SW.	1997	rat	5	65	128	oral	post	yes	x	x			x	x							x
Lecavalier P, Chu I, Yagminas A, Villeneuve DC, Poon R, Feeley M, Håkansson H, Ahlborg UG, Valli VE, Bergman A, Seegal RF, Kennedy SW.	1997	rat	50	65	128	oral	post	yes	x	x			x	x							x
Yoshimura T, Okita M, Ueyama H, Ito H, Goto H, Suematsu T.	1997	rat		32		oral	post	yes			x
Hori M, Ariyoshi N, Yamada H, Oguri K.	1997	rat			126			no	x
Hori M, Ariyoshi N, Yamada H, Oguri K.	1997	guinea pigs			126			no	x
Lipsitz L, Powell D, Bursian S, Tanaka D Jr.	1997	bird			77	injection	pre	no			x
Lipsitz L, Powell D, Bursian S, Tanaka D Jr.	1997	bird			126	injection	pre	no			x
Gould JC, Cooper KR, Scanes CG.	1997	bird		17	A1242	injection	pre	no		x							x
Gould JC, Cooper KR, Scanes CG.	1997	bird		17	A1254	injection	pre	no		x							x
Gould JC, Cooper KR, Scanes CG.	1997	bird		17	54	injection	pre	no		x							x
Gould JC, Cooper KR, Scanes CG.	1997	bird		17	77	injection	pre	no		x							x
Gould JC, Cooper KR, Scanes CG.	1997	bird		17	80	injection	pre	no		x							x
Elliott JE, Kennedy SW, Lorenzen A.	1997	bird		1	A1254	oral	post	no	x
Elliott JE, Kennedy SW, Lorenzen A.	1997	bird		1	77	oral	post	no	x
Elliott JE, Kennedy SW, Lorenzen A.	1997	bird		1	126	oral	post	no	x
Elliott JE, Kennedy SW, Lorenzen A.	1997	bird		1	153	oral	post	no	x
Elliott JE, Kennedy SW, Lorenzen A.	1997	bird	7	4	A1254	oral	post	no	x
Elliott JE, Kennedy SW, Lorenzen A.	1997	bird	7	8	A1254	oral	post	no	x
Elliott JE, Kennedy SW, Lorenzen A.	1997	bird	7	12	A1254	oral	post	no	x
Matsusue K, Ishii Y, Ariyoshi N, Oguri K.	1997	rat	15	1	126	injection	post	no	x
Bager Y, Kato Y, Kenne K, Wärngård L.	1997	rat			126		post	no								x
Bager Y, Kato Y, Kenne K, Wärngård L.	1997	rat			153		post	no								x
Zhao F, Mayura K, Harper N, Safe SH, Phillips TD.	1997	mouse	0.783	1	126		peri	no					x		x
Zhao F, Mayura K, Harper N, Safe SH, Phillips TD.	1997	mouse	1.044	1	126		peri	no					x		x
Zhao F, Mayura K, Harper N, Safe SH, Phillips TD.	1997	mouse	0.006	1	126		peri	no					x		x
Zhao F, Mayura K, Harper N, Safe SH, Phillips TD.	1997	mouse	271	1	152		peri	no					x		x
Zhao F, Mayura K, Harper N, Safe SH, Phillips TD.	1997	mouse	72	1	152		peri	no					x		x
Zhao F, Mayura K, Harper N, Safe SH, Phillips TD.	1997	mouse	36	1	152		peri	no					x		x
Zhao F, Mayura K, Harper N, Safe SH, Phillips TD.	1997	mouse	18	1	152		peri	no					x		x
Heinrich-Hirsch B, Beck H, Chahoud I, Grote K, Hartmann J, Mathar W.	1997	rat	6	1	77	injection	post	yes	x
Singh A, Gilroy C, Chu I, Villeneuve DC.	1997	rat	0.05	91	105	oral	post	no	x
Singh A, Gilroy C, Chu I, Villeneuve DC.	1997	rat	0.5	91	105	oral	post	no	x
Singh A, Gilroy C, Chu I, Villeneuve DC.	1997	rat	5	91	105	oral	post	no	x
Singh A, Gilroy C, Chu I, Villeneuve DC.	1997	rat	50	91	105	oral	post	no	x
Hedenskog M, Sjögren M, Cederberg H, Rannug U.	1997	mouse					post	no								x
Khan IA, Thomas P.	1997	fish	1	30	A1254	oral	neo	no			x
Rice DC, Hayward S.	1997	monkey	0.0075	140	mix		neo	yes			x
Schantz SL, Seo BW, Wong PW, Pessah IN.	1997	rat	8	6	95	oral	pre	no			x
Schantz SL, Seo BW, Wong PW, Pessah IN.	1997	rat	32	6	95	oral	pre	no			x
Haag-Grönlund M, Wärngård L, Flodström S, Scheu G, Kronevi T, Ahlborg UG, Fransson-Steen R.	1997	rat	0.01	20	118	injection	post	no								x
Haag-Grönlund M, Wärngård L, Flodström S, Scheu G, Kronevi T, Ahlborg UG, Fransson-Steen R.	1997	rat	0.04	20	118	injection	post	no								x
Haag-Grönlund M, Wärngård L, Flodström S, Scheu G, Kronevi T, Ahlborg UG, Fransson-Steen R.	1997	rat	0.16	20	118	injection	post	no								x
Haag-Grönlund M, Wärngård L, Flodström S, Scheu G, Kronevi T, Ahlborg UG, Fransson-Steen R.	1997	rat	0.64	20	118	injection	post	no								x
Haag-Grönlund M, Wärngård L, Flodström S, Scheu G, Kronevi T, Ahlborg UG, Fransson-Steen R.	1997	rat	2.5	20	118	injection	post	no								x
Haag-Grönlund M, Wärngård L, Flodström S, Scheu G, Kronevi T, Ahlborg UG, Fransson-Steen R.	1997	rat	10	20	118	injection	post	no								x
Zhao F, Mayura K, Kocurek N, Edwards JF, Kubena LF, Safe SH, Phillips TD.	1997	bird	0.0005	1	126	injection	pre	no							x
Zhao F, Mayura K, Kocurek N, Edwards JF, Kubena LF, Safe SH, Phillips TD.	1997	bird	0.012	1	126	injection	pre	no							x
Zhao F, Mayura K, Kocurek N, Edwards JF, Kubena LF, Safe SH, Phillips TD.	1997	bird	10	1	153	injection	pre	no							x
Zhao F, Mayura K, Kocurek N, Edwards JF, Kubena LF, Safe SH, Phillips TD.	1997	bird	25	1	153	injection	pre	no							x
Zhao F, Mayura K, Kocurek N, Edwards JF, Kubena LF, Safe SH, Phillips TD.	1997	bird	50	1	153	injection	pre	no							x
Hoffman DJ, Melancon MJ, Klein PN, Rice CP, Eisemann JD, Hines RK, Spann JW, Pendleton GW.	1996	bird	0.05	10	126	oral	neo	yes							x
Hoffman DJ, Melancon MJ, Klein PN, Rice CP, Eisemann JD, Hines RK, Spann JW, Pendleton GW.	1996	bird	0.25	10	126	oral	neo	yes							x
Hoffman DJ, Melancon MJ, Klein PN, Rice CP, Eisemann JD, Hines RK, Spann JW, Pendleton GW.	1996	bird	1	10	126	oral	neo	yes							x
Powell DC, Aulerich RJ, Stromborg KL, Bursian SJ.	1996	bird	0.006	1	126	injection	pre	yes											x
Powell DC, Aulerich RJ, Stromborg KL, Bursian SJ.	1996	bird	0.0088	1	77	injection	pre	yes											x
Powell DC, Aulerich RJ, Stromborg KL, Bursian SJ.	1996	bird	5.592	1	105	injection	pre	yes											x
Chu I, Villeneuve DC, Yagminas A, Lecavalier P, Poon R, Håkansson H, Ahlborg UG, Valli VE, Kennedy SW, Bergman A, Seegal RF, Feeley M.	1996	rat	0.05	90	28	oral	post	no	x	x	x			x						x					x	x
Chu I, Villeneuve DC, Yagminas A, Lecavalier P, Poon R, Håkansson H, Ahlborg UG, Valli VE, Kennedy SW, Bergman A, Seegal RF, Feeley M.	1996	rat	0.5	90	28	oral	post	no	x	x	x			x						x					x	x
Chu I, Villeneuve DC, Yagminas A, Lecavalier P, Poon R, Håkansson H, Ahlborg UG, Valli VE, Kennedy SW, Bergman A, Seegal RF, Feeley M.	1996	rat	5	90	28	oral	post	no	x	x	x			x						x					x	x
Chu I, Villeneuve DC, Yagminas A, Lecavalier P, Poon R, Håkansson H, Ahlborg UG, Valli VE, Kennedy SW, Bergman A, Seegal RF, Feeley M.	1996	rat	50	90	28	oral	post	no	x	x	x			x						x					x	x
Morse DC, Seegal RF, Borsch KO, Brouwer A.	1996	rat	5	6	A1254	oral	pre	no			x
Morse DC, Seegal RF, Borsch KO, Brouwer A.	1996	rat	25	6	A1254	oral	pre	no			x
Powell DC, Aulerich RJ, Meadows JC, Tillitt DE, Giesy JP, Stromberg KL, Bursian SJ.	1996	bird	0.0001	1	126	injection	pre	no							x
Powell DC, Aulerich RJ, Meadows JC, Tillitt DE, Giesy JP, Stromberg KL, Bursian SJ.	1996	bird	0.0032	1	126	injection	pre	no							x
Powell DC, Aulerich RJ, Meadows JC, Tillitt DE, Giesy JP, Stromberg KL, Bursian SJ.	1996	bird	0.0064	1	126	injection	pre	no							x
Powell DC, Aulerich RJ, Meadows JC, Tillitt DE, Giesy JP, Stromberg KL, Bursian SJ.	1996	bird	0.0128	1	126	injection	pre	no							x
Belpaeme K, Delbeke K, Zhu L, Kirsch-Volders M.	1996	fish		3	77		post	no								x
Belpaeme K, Delbeke K, Zhu L, Kirsch-Volders M.	1996	fish		9	77		post	no								x
Belpaeme K, Delbeke K, Zhu L, Kirsch-Volders M.	1996	fish		14	77		post	no								x
Nesaretnam K, Corcoran D, Dils RR, Darbre P.	1996	rat			77		post	no		x
Morse DC, Plug A, Wesseling W, van den Berg KJ, Brouwer A.	1996	rat	5	6	A1254		pre	no			x
Morse DC, Plug A, Wesseling W, van den Berg KJ, Brouwer A.	1996	rat	25	6	A1254		pre	no			x
Brown AP, Schultze AE, Holdan WL, Buchweitz JP, Roth RA, Ganey PE.	1996	rat	50	1	A1248	injection	post	no	x				x
Arnold DL, Nera EA, Stapley R, Tolnai G, Claman P, Hayward S, Tryphonas H, Bryce F.	1996	monkey	0.005	1095	A1254	oral	neo	no				x
Arnold DL, Nera EA, Stapley R, Tolnai G, Claman P, Hayward S, Tryphonas H, Bryce F.	1996	monkey	0.02	1095	A1254	oral	neo	no				x
Arnold DL, Nera EA, Stapley R, Tolnai G, Claman P, Hayward S, Tryphonas H, Bryce F.	1996	monkey	0.04	1095	A1254	oral	neo	no				x
Arnold DL, Nera EA, Stapley R, Tolnai G, Claman P, Hayward S, Tryphonas H, Bryce F.	1996	monkey	0.08	1095	A1254	oral	neo	no				x
van Birgelen AP, Fase KM, van der Kolk J, Poiger H, Brouwer A, Seinen W, van den Berg M.	1996	rat	0.00047	91	126	oral	post	no	x
van Birgelen AP, Fase KM, van der Kolk J, Poiger H, Brouwer A, Seinen W, van den Berg M.	1996	rat	0.00318	91	126	oral	post	no	x
van Birgelen AP, Fase KM, van der Kolk J, Poiger H, Brouwer A, Seinen W, van den Berg M.	1996	rat	0.0101	91	126	oral	post	no	x
van Birgelen AP, Fase KM, van der Kolk J, Poiger H, Brouwer A, Seinen W, van den Berg M.	1996	rat	0.081	91	156	oral	post	no	x
van Birgelen AP, Fase KM, van der Kolk J, Poiger H, Brouwer A, Seinen W, van den Berg M.	1996	rat	0.365	91	156	oral	post	no	x
van Birgelen AP, Fase KM, van der Kolk J, Poiger H, Brouwer A, Seinen W, van den Berg M.	1996	rat	0.729	91	156	oral	post	no	x
Singh A, Chu I, Villeneuve DC.	1996	rat	0.05	91	28	oral	post	no	x
Singh A, Chu I, Villeneuve DC.	1996	rat	0.5	91	28	oral	post	no	x
Singh A, Chu I, Villeneuve DC.	1996	rat	5	91	28	oral	post	no	x
Singh A, Chu I, Villeneuve DC.	1996	rat	50	91	28	oral	post	no	x
Schantz SL, Seo BW, Moshtaghian J, Peterson RE, Moore RW.	1996	rat	2	6	77	oral	pre	no			x
Schantz SL, Seo BW, Moshtaghian J, Peterson RE, Moore RW.	1996	rat	8	6	77	oral	pre	no			x
Schantz SL, Seo BW, Moshtaghian J, Peterson RE, Moore RW.	1996	rat	0.00025	6	126	oral	pre	no			x
Schantz SL, Seo BW, Moshtaghian J, Peterson RE, Moore RW.	1996	rat	0.001	6	126	oral	pre	no			x
van Birgelen AP, DeVito MJ, Akins JM, Ross DG, Diliberto JJ, Birnbaum LS.	1996	mouse					post	no	x
Chu I, Villeneuve DC, Yagminas A, Lecavalier P, Poon R, Feeley M, Kennedy SW, Seegal RF, Håkansson H, Ahlborg UG, Valli VE, Bergman A.	1996	rat	0.05	90	153	oral	post	no	x	x	x			x						x					x	x
Chu I, Villeneuve DC, Yagminas A, Lecavalier P, Poon R, Feeley M, Kennedy SW, Seegal RF, Håkansson H, Ahlborg UG, Valli VE, Bergman A.	1996	rat	0.5	90	153	oral	post	no	x	x	x			x						x					x	x
Chu I, Villeneuve DC, Yagminas A, Lecavalier P, Poon R, Feeley M, Kennedy SW, Seegal RF, Håkansson H, Ahlborg UG, Valli VE, Bergman A.	1996	rat	5	90	153	oral	post	no	x	x	x			x						x					x	x
Chu I, Villeneuve DC, Yagminas A, Lecavalier P, Poon R, Feeley M, Kennedy SW, Seegal RF, Håkansson H, Ahlborg UG, Valli VE, Bergman A.	1996	rat	50	90	153	oral	post	no	x	x	x			x						x					x	x
Morse DC, Wehler EK, Wesseling W, Koeman JH, Brouwer A.	1996	rat	5	6	A1254	oral	pre	yes			x
Morse DC, Wehler EK, Wesseling W, Koeman JH, Brouwer A.	1996	rat	25	6	A1254	oral	pre	yes			x
Darnerud PO, Morse D, Klasson-Wehler E, Brouwer A.	1996	mouse	1	1	77		pre	yes		x
Darnerud PO, Morse D, Klasson-Wehler E, Brouwer A.	1996	mouse	10	1	77		pre	yes		x
Besselink HT, van Beusekom S, Roex E, Vethaak AD, Koeman JH, Brouwer A.	1996	fish	20	1	Clophen A50	injection	post	no	x	x
Besselink HT, van Beusekom S, Roex E, Vethaak AD, Koeman JH, Brouwer A.	1996	fish	100	1	Clophen A50	injection	post	no	x	x
Besselink HT, van Beusekom S, Roex E, Vethaak AD, Koeman JH, Brouwer A.	1996	fish	500	1	Clophen A50	injection	post	no	x	x
Corey DA, Juárez de Ku LM, Bingman VP, Meserve LA.	1996	rat					post	no		x	x
Gilroy C, Singh A, Chu I, Villeneuve DC.	1996	rat	0.01	91	156	oral	post	no	x
Gilroy C, Singh A, Chu I, Villeneuve DC.	1996	rat	0.1	91	156	oral	post	no	x
Gilroy C, Singh A, Chu I, Villeneuve DC.	1996	rat	1	91	156	oral	post	no	x
Gilroy C, Singh A, Chu I, Villeneuve DC.	1996	rat	10	91	156	oral	post	no	x
Vrecl M, Pogacnik A, Lorger J, Bavdek SV.	1996	rat			Pyalene-300		pre	no							x
Boll M, Weber LW, Stampfl A.	1996	rat	15			oral	post	no	x
Boll M, Weber LW, Stampfl A.	1996	rat	250			oral	post	no	x
Boll M, Weber LW, Stampfl A.	1996	rat	350			oral	post	no	x
Boll M, Weber LW, Stampfl A.	1996	rat	400			oral	post	no	x
Cooke PS, Zhao YD, Hansen LG.	1996	rat	0.4	25	A1242	injection	neo	no				x
Cooke PS, Zhao YD, Hansen LG.	1996	rat	3.2	25	A1242	injection	neo	no				x
Cooke PS, Zhao YD, Hansen LG.	1996	rat	0.4	25	A1254	injection	neo	no				x
Cooke PS, Zhao YD, Hansen LG.	1996	rat	3.2	25	A1254	injection	neo	no				x
Bäcklin BM, Bergman A.	1995	mink	2	30	Clophen A50	oral	neo	no				x
Bäcklin BM, Bergman A.	1995	mink	1.64	30	A1254	oral	neo	no				x
Connor K, Safe S, Jefcoate CR, Larsen M.	1995	rat	500	3	A1260		post	no	x
Connor K, Safe S, Jefcoate CR, Larsen M.	1995	rat	500	3	A1254		post	no	x
Connor K, Safe S, Jefcoate CR, Larsen M.	1995	rat	500	3	A1242		post	no	x
Connor K, Safe S, Jefcoate CR, Larsen M.	1995	rat	500	3	A1016		post	no	x
Connor K, Safe S, Jefcoate CR, Larsen M.	1995	rat	150	3	163		post	no	x
Connor K, Safe S, Jefcoate CR, Larsen M.	1995	rat	150	3	187		post	no	x
Connor K, Safe S, Jefcoate CR, Larsen M.	1995	rat	150	3	180		post	no	x
Connor K, Safe S, Jefcoate CR, Larsen M.	1995	rat	150	3	153		post	no	x
Connor K, Safe S, Jefcoate CR, Larsen M.	1995	rat	150	3	194		post	no	x
Connor K, Safe S, Jefcoate CR, Larsen M.	1995	rat	150	3	47		post	no	x
Connor K, Safe S, Jefcoate CR, Larsen M.	1995	rat	150	3	101		post	no	x
Connor K, Safe S, Jefcoate CR, Larsen M.	1995	rat	150	3	183		post	no	x
Connor K, Safe S, Jefcoate CR, Larsen M.	1995	rat	150	3	99		post	no	x
Connor K, Safe S, Jefcoate CR, Larsen M.	1995	rat	150	3	199		post	no	x
Connor K, Safe S, Jefcoate CR, Larsen M.	1995	rat	150	3	17		post	no	x
Connor K, Safe S, Jefcoate CR, Larsen M.	1995	rat	150	3	42		post	no	x
Connor K, Safe S, Jefcoate CR, Larsen M.	1995	rat	150	3	52		post	no	x
Connor K, Safe S, Jefcoate CR, Larsen M.	1995	rat	150	3	114		post	no	x
Connor K, Safe S, Jefcoate CR, Larsen M.	1995	rat	150	3	105		post	no	x
Connor K, Safe S, Jefcoate CR, Larsen M.	1995	rat	150	3	154		post	no	x
Connor K, Safe S, Jefcoate CR, Larsen M.	1995	rat	150	3	189		post	no	x
Connor K, Safe S, Jefcoate CR, Larsen M.	1995	rat	150	3	170		post	no	x
Goldey ES, Kehn LS, Lau C, Rehnberg GL, Crofton KM.	1995	rat	1	36	A1254	oral	peri	no		x	x
Goldey ES, Kehn LS, Lau C, Rehnberg GL, Crofton KM.	1995	rat	4	36	A1254	oral	peri	no		x	x
Goldey ES, Kehn LS, Lau C, Rehnberg GL, Crofton KM.	1995	rat	8	36	A1254	oral	peri	no		x	x
Bager Y, Hemming H, Flodström S, Ahlborg UG, Wärngård L.	1995	rat		20	126	injection	post	no								x
Bager Y, Hemming H, Flodström S, Ahlborg UG, Wärngård L.	1995	rat		20	153	injection	post	no								x
Seo BW, Li MH, Hansen LG, Moore RW, Peterson RE, Schantz SL.	1995	rat	2	6	77		pre	no	x	x
Seo BW, Li MH, Hansen LG, Moore RW, Peterson RE, Schantz SL.	1995	rat	8	6	77		pre	no	x	x
Seo BW, Li MH, Hansen LG, Moore RW, Peterson RE, Schantz SL.	1995	rat	0.00025	6	126		pre	no	x	x
Seo BW, Li MH, Hansen LG, Moore RW, Peterson RE, Schantz SL.	1995	rat	0.001	6	126		pre	no	x	x
Harper N, Connor K, Steinberg M, Safe S.	1995	mouse	355	1	A1260		post	no					x
Harper N, Connor K, Steinberg M, Safe S.	1995	mouse	699	1	A1260		post	no					x
Harper N, Connor K, Steinberg M, Safe S.	1995	mouse	355	1	A1254		post	no					x
Harper N, Connor K, Steinberg M, Safe S.	1995	mouse	699	1	A1254		post	no					x
Harper N, Connor K, Steinberg M, Safe S.	1995	mouse	355	1	A1248		post	no					x
Harper N, Connor K, Steinberg M, Safe S.	1995	mouse	699	1	A1248		post	no					x
Harper N, Connor K, Steinberg M, Safe S.	1995	mouse	355	1	A1242		post	no					x
Harper N, Connor K, Steinberg M, Safe S.	1995	mouse	699	1	A1242		post	no					x
Harper N, Connor K, Steinberg M, Safe S.	1995	mouse	0.134	1	77		post	no					x
Harper N, Connor K, Steinberg M, Safe S.	1995	mouse	0.245	1	77		post	no					x
Harper N, Connor K, Steinberg M, Safe S.	1995	mouse	0.0047	1	126		post	no					x
Harper N, Connor K, Steinberg M, Safe S.	1995	mouse	0.007	1	126		post	no					x
Harper N, Connor K, Steinberg M, Safe S.	1995	mouse	0.0069	1	169		post	no					x
Harper N, Connor K, Steinberg M, Safe S.	1995	mouse	0.0111	1	169		post	no					x
Harper N, Connor K, Steinberg M, Safe S.	1995	mouse	0.088	1	105		post	no					x
Harper N, Connor K, Steinberg M, Safe S.	1995	mouse	0.121	1	105		post	no					x
Harper N, Connor K, Steinberg M, Safe S.	1995	mouse	0.122	1	99		post	no					x
Harper N, Connor K, Steinberg M, Safe S.	1995	mouse	0.132	1	99		post	no					x
Harper N, Connor K, Steinberg M, Safe S.	1995	mouse	0.099	1	157		post	no					x
Harper N, Connor K, Steinberg M, Safe S.	1995	mouse	0.157	1	157		post	no					x
Harper N, Connor K, Steinberg M, Safe S.	1995	mouse	0.89	1	189		post	no					x
Harper N, Connor K, Steinberg M, Safe S.	1995	mouse	0.129	1	189		post	no					x
Harper N, Connor K, Steinberg M, Safe S.	1995	mouse	0.117	1	170		post	no					x
Harper N, Connor K, Steinberg M, Safe S.	1995	mouse	0.24	1	170		post	no					x
Harper N, Connor K, Steinberg M, Safe S.	1995	mouse	0.132	1	180		post	no					x
Harper N, Connor K, Steinberg M, Safe S.	1995	mouse	0.238	1	180		post	no					x
Seo BW, Meserve LA.	1995	rat			A1254	oral	pre											x
Chu I, Villeneuve DC, Yagminas A, Lecavalier P, Håkansson H, Ahlborg UG, Valli VE, Kennedy SW, Bergman A, Seegal RF, et al.	1995	rat	0.01	91	77	oral	post	yes	x	x	x			x							x
Chu I, Villeneuve DC, Yagminas A, Lecavalier P, Håkansson H, Ahlborg UG, Valli VE, Kennedy SW, Bergman A, Seegal RF, et al.	1995	rat	0.1	91	77	oral	post	yes	x	x	x			x							x
Chu I, Villeneuve DC, Yagminas A, Lecavalier P, Håkansson H, Ahlborg UG, Valli VE, Kennedy SW, Bergman A, Seegal RF, et al.	1995	rat	1	91	77	oral	post	yes	x	x	x			x							x
Chu I, Villeneuve DC, Yagminas A, Lecavalier P, Håkansson H, Ahlborg UG, Valli VE, Kennedy SW, Bergman A, Seegal RF, et al.	1995	rat	10	91	77	oral	post	yes	x	x	x			x							x
Chu I, Villeneuve DC, Yagminas A, Lecavalier P, Håkansson H, Ahlborg UG, Valli VE, Kennedy SW, Bergman A, Seegal RF, et al.	1995	rat	0.01	91	118	oral	post	yes	x	x	x			x							x
Chu I, Villeneuve DC, Yagminas A, Lecavalier P, Håkansson H, Ahlborg UG, Valli VE, Kennedy SW, Bergman A, Seegal RF, et al.	1995	rat	0.1	91	118	oral	post	yes	x	x	x			x							x
Chu I, Villeneuve DC, Yagminas A, Lecavalier P, Håkansson H, Ahlborg UG, Valli VE, Kennedy SW, Bergman A, Seegal RF, et al.	1995	rat	1	91	118	oral	post	yes	x	x	x			x							x
Chu I, Villeneuve DC, Yagminas A, Lecavalier P, Håkansson H, Ahlborg UG, Valli VE, Kennedy SW, Bergman A, Seegal RF, et al.	1995	rat	10	91	118	oral	post	yes	x	x	x			x							x
Chu I, Villeneuve DC, Yagminas A, Lecavalier P, Håkansson H, Ahlborg UG, Valli VE, Kennedy SW, Bergman A, Seegal RF, et al.	1995	rat	0.002	91	118	oral	post	yes	x	x	x			x							x
Chu I, Villeneuve DC, Yagminas A, Lecavalier P, Håkansson H, Ahlborg UG, Valli VE, Kennedy SW, Bergman A, Seegal RF, et al.	1995	rat	0.02	91	118	oral	post	yes	x	x	x			x							x
Chu I, Villeneuve DC, Yagminas A, Lecavalier P, Håkansson H, Ahlborg UG, Valli VE, Kennedy SW, Bergman A, Seegal RF, et al.	1995	rat	0.2	91	118	oral	post	yes	x	x	x			x							x
Chu I, Villeneuve DC, Yagminas A, Lecavalier P, Håkansson H, Ahlborg UG, Valli VE, Kennedy SW, Bergman A, Seegal RF, et al.	1995	rat	2	91	118	oral	post	yes	x	x	x			x							x
Arnold DL, Bryce F, McGuire PF, Stapley R, Tanner JR, Wrenshall E, Mes J, Fernie S, Tryphonas H, Hayward S, et al.	1995	monkey	0.005	1600	A1254	oral	neo	yes				x
Arnold DL, Bryce F, McGuire PF, Stapley R, Tanner JR, Wrenshall E, Mes J, Fernie S, Tryphonas H, Hayward S, et al.	1995	monkey	0.02	1600	A1254	oral	neo	yes				x
Arnold DL, Bryce F, McGuire PF, Stapley R, Tanner JR, Wrenshall E, Mes J, Fernie S, Tryphonas H, Hayward S, et al.	1995	monkey	0.04	1600	A1254	oral	neo	yes				x
Arnold DL, Bryce F, McGuire PF, Stapley R, Tanner JR, Wrenshall E, Mes J, Fernie S, Tryphonas H, Hayward S, et al.	1995	monkey	0.08	1600	A1254	oral	neo	yes				x
Arnold DL, Bryce F, McGuire PF, Stapley R, Tanner JR, Wrenshall E, Mes J, Fernie S, Tryphonas H, Hayward S, et al.	1995	monkey	0.005	1600	A1254	oral	peri	yes				x	x
Arnold DL, Bryce F, McGuire PF, Stapley R, Tanner JR, Wrenshall E, Mes J, Fernie S, Tryphonas H, Hayward S, et al.	1995	monkey	0.02	1600	A1254	oral	peri	yes				x	x
Arnold DL, Bryce F, McGuire PF, Stapley R, Tanner JR, Wrenshall E, Mes J, Fernie S, Tryphonas H, Hayward S, et al.	1995	monkey	0.04	1600	A1254	oral	peri	yes				x	x
Arnold DL, Bryce F, McGuire PF, Stapley R, Tanner JR, Wrenshall E, Mes J, Fernie S, Tryphonas H, Hayward S, et al.	1995	monkey	0.08	1600	A1254	oral	peri	yes				x	x
Dragnev KH, Nims RW, Fox SD, Lindahl R, Lubet RA.	1995	monkey		5	105		post	no	x
Dragnev KH, Nims RW, Fox SD, Lindahl R, Lubet RA.	1995	monkey		5	118		post	no	x
Dragnev KH, Nims RW, Fox SD, Lindahl R, Lubet RA.	1995	monkey		5	156		post	no	x
Dragnev KH, Nims RW, Fox SD, Lindahl R, Lubet RA.	1995	monkey		5	169		post	no	x
Schantz SL, Moshtaghian J, Ness DK.	1995	rat	8	6	28	oral	pre	no			x
Schantz SL, Moshtaghian J, Ness DK.	1995	rat	32	6	28	oral	pre	no			x
Schantz SL, Moshtaghian J, Ness DK.	1995	rat	4	6	118	oral	pre	no			x
Schantz SL, Moshtaghian J, Ness DK.	1995	rat	16	6	118	oral	pre	no			x
Schantz SL, Moshtaghian J, Ness DK.	1995	rat	16	6	153	oral	pre	no			x
Schantz SL, Moshtaghian J, Ness DK.	1995	rat	64	6	153	oral	pre	no			x
Van Birgelen AP, Smit EA, Kampen IM, Groeneveld CN, Fase KM, Van der Kolk J, Poiger H, Van den Berg M, Koeman JH, Brouwer A.	1995	rat	0.007	91	126	oral	post	no	x	x
Van Birgelen AP, Smit EA, Kampen IM, Groeneveld CN, Fase KM, Van der Kolk J, Poiger H, Van den Berg M, Koeman JH, Brouwer A.	1995	rat	0.18	91	126	oral	post	no	x	x
Van Birgelen AP, Smit EA, Kampen IM, Groeneveld CN, Fase KM, Van der Kolk J, Poiger H, Van den Berg M, Koeman JH, Brouwer A.	1995	rat	1.2	91	156	oral	post	no	x	x
Van Birgelen AP, Smit EA, Kampen IM, Groeneveld CN, Fase KM, Van der Kolk J, Poiger H, Van den Berg M, Koeman JH, Brouwer A.	1995	rat	12	91	156	oral	post	no	x	x
McCoy G, Finlay MF, Rhone A, James K, Cobb GP.	1995	mouse	5	365	A1254	oral	post	yes				x			x
McCoy G, Finlay MF, Rhone A, James K, Cobb GP.	1995	mouse	5	365	A1254	oral	peri	yes				x			x
Liu J, Liu Y, Barter RA, Klaassen CD.	1995	rat	10	15	A1254	oral	post	no	x	x
Liu J, Liu Y, Barter RA, Klaassen CD.	1995	rat	30	15	A1254	oral	post	no	x	x
Liu J, Liu Y, Barter RA, Klaassen CD.	1995	rat	100	15	A1254	oral	post	no	x	x
Liu J, Liu Y, Barter RA, Klaassen CD.	1995	rat	300	15	A1254	oral	post	no	x	x
Krutovskikh VA, Mesnil M, Mazzoleni G, Yamasaki H.	1995	rat		35			post	no								x
Ville P, Roch P, Cooper EL, Masson P, Narbonne JF.	1995	earthworms			A1254		post	no					x
Ito H, Yoshimura T, Furuya T, Tsujino A, Suenaga A, Nagataki S.	1995	rat		32		oral	post				x
Iwasaki M, Kato H, Ariyoshi N, Oguri K.	1995	guinea pigs	0.5	1	126	injection	post	no	x
Hatsumura M, Ishida T, Ishii Y, Ariyoshi N, Oguri K, Yoshimura H.	1995	guinea pigs	0.5	1	126	injection	post	no	x
Hatsumura M, Ishida T, Ishii Y, Ariyoshi N, Oguri K, Yoshimura H.	1995	rat	25	1	126	injection	post	no	x
Hemming H, Bager Y, Flodström S, Nordgren I, Kronevi T, Ahlborg UG, Wärngård L.	1995	rat		140	126		post	no								x
Morse DC, Brouwer A.	1995	rat	2	6	A1254		pre	no	x
Morse DC, Brouwer A.	1995	rat	25	6	A1254		pre	no	x
Morse DC, Brouwer A.	1995	rat	2	6	A1254		post	no	x
Morse DC, Brouwer A.	1995	rat	25	6	A1254		post	no	x
Chen ZY, White CC, He CY, Liu YF, Eaton DL.	1995	rat	3	8	77	oral	post	no	x
Chen ZY, White CC, He CY, Liu YF, Eaton DL.	1995	rat	7.5	8	47	oral	post	no	x
Kawasaki G, Mataki S, Mizuno A.	1995	mouse	0.2	1		injection	post	no						x
Kawasaki G, Mataki S, Mizuno A.	1995	mouse	2	1		injection	post	no						x
Kawasaki G, Mataki S, Mizuno A.	1995	mouse	20	1		injection	post	no						x
Bager Y, Kenne K, Krutovskikh V, Mesnil M, Traub O, Wärngård L.	1994	rat		140	126		post	no								x
Kawasaki G, Mataki S, Takano K.	1994	mouse	2			injection	post	no						x
Håkansson H, Manzoor E, Trossvik C, Ahlborg UG, Chu I, Villenueve D.	1994	rat		91	77	oral	post	no	x
Håkansson H, Manzoor E, Trossvik C, Ahlborg UG, Chu I, Villenueve D.	1994	rat		91	118	oral	post	no	x
Håkansson H, Manzoor E, Trossvik C, Ahlborg UG, Chu I, Villenueve D.	1994	rat		91	126	oral	post	no	x
Håkansson H, Manzoor E, Trossvik C, Ahlborg UG, Chu I, Villenueve D.	1994	rat		91	153	oral	post	no	x
Juárez de Ku LM, Sharma-Stokkermans M, Meserve LA.	1994	rat	62.5	40		oral	peri	no		x	x
Juárez de Ku LM, Sharma-Stokkermans M, Meserve LA.	1994	rat	125	40		oral	peri	no		x	x
Juárez de Ku LM, Sharma-Stokkermans M, Meserve LA.	1994	rat	250	40		oral	peri	no		x	x
Anderson LM, Logsdon D, Ruskie S, Fox SD, Issaq HJ, Kovatch RM, Riggs CM.	1994	mouse	250	1	A1254		neo	yes								x
Seiler P, Fischer B, Lindenau A, Beier HM.	1994	rabbit	4	40	A1260	oral	post	yes				x
Bergeron JM, Crews D, McLachlan JA.	1994	turtle		1		spotting	pre	no				x
Barter RA, Klaassen CD.	1994	rat		21		oral	post	no	x
Boll M, Weber LW, Stampfl A, Messner B.	1994	rat	15			oral	post	no	x
Boll M, Weber LW, Stampfl A, Messner B.	1994	rat	250			oral	post	no	x
Van Birgelen AP, Van der Kolk J, Fase KM, Bol I, Poiger H, Brouwer A, Van den Berg M.	1994	rat	0.00047	91	126	oral	post	no	x	x			x	x
Van Birgelen AP, Van der Kolk J, Fase KM, Bol I, Poiger H, Brouwer A, Van den Berg M.	1994	rat	0.00318	91	126	oral	post	no	x	x			x	x
Van Birgelen AP, Van der Kolk J, Fase KM, Bol I, Poiger H, Brouwer A, Van den Berg M.	1994	rat	0.009	91	126	oral	post	no	x	x			x	x
Patnode KA, Curtis LR.	1994	mink	0.4	14	169		neo	no		x		x
Patnode KA, Curtis LR.	1994	mink	0.8	14	169		neo	no		x		x
Patnode KA, Curtis LR.	1994	mink	20	14	153		neo	no		x		x
Hatano Y, Hatano A.	1994	bird	0.01	12		injection	pre	no							x
Hatano Y, Hatano A.	1994	bird	0.01	15		injection	pre	no							x
Hatano Y, Hatano A.	1994	bird	0.01	18		injection	pre	no							x
Hatano Y, Hatano A.	1994	bird	0.03	12		injection	pre	no							x
Hatano Y, Hatano A.	1994	bird	0.03	15		injection	pre	no							x
Hatano Y, Hatano A.	1994	bird	0.03	18		injection	pre	no							x
Sager DB, Girard DM.	1994	rat	8	5	A1254	oral	neo	no				x
Sager DB, Girard DM.	1994	rat	32	5	A1254	oral	neo	no				x
Sager DB, Girard DM.	1994	rat	64	5	A1254	oral	neo	no				x
Peltola V, Mäntylä E, Huhtaniemi I, Ahotupa M.	1994	rat		1		injection	post	no				x		x
MacLellan K, Singh A, Chu I, Villeneuve DC.	1994	rat	0.0025	91	153	oral	post	no	x
MacLellan K, Singh A, Chu I, Villeneuve DC.	1994	rat	0.025	91	153	oral	post	no	x
MacLellan K, Singh A, Chu I, Villeneuve DC.	1994	rat	0.25	91	153	oral	post	no	x
MacLellan K, Singh A, Chu I, Villeneuve DC.	1994	rat	2.5	91	153	oral	post	no	x
MacLellan K, Singh A, Chu I, Villeneuve DC.	1994	rat	0.0005	91	77	oral	post	no	x
MacLellan K, Singh A, Chu I, Villeneuve DC.	1994	rat	0.005	91	77	oral	post	no	x
MacLellan K, Singh A, Chu I, Villeneuve DC.	1994	rat	0.05	91	77	oral	post	no	x
MacLellan K, Singh A, Chu I, Villeneuve DC.	1994	rat	0.5	91	77	oral	post	no	x
Soontornchat S, Li MH, Cooke PS, Hansen LG.	1994	rat	60	2	A1242	injection	neo	yes	x			x
Soontornchat S, Li MH, Cooke PS, Hansen LG.	1994	rat	40	3	A1242	injection	neo	yes	x			x
Soontornchat S, Li MH, Cooke PS, Hansen LG.	1994	rat	24	5	A1242	injection	neo	yes	x			x
Soontornchat S, Li MH, Cooke PS, Hansen LG.	1994	rat	15	2	47	injection	neo	yes	x			x
Soontornchat S, Li MH, Cooke PS, Hansen LG.	1994	rat	10	3	47	injection	neo	yes	x			x
Soontornchat S, Li MH, Cooke PS, Hansen LG.	1994	rat	6	5	47	injection	neo	yes	x			x
Soontornchat S, Li MH, Cooke PS, Hansen LG.	1994	rat	15	2	153	injection	neo	yes	x			x
Soontornchat S, Li MH, Cooke PS, Hansen LG.	1994	rat	10	3	153	injection	neo	yes	x			x
Soontornchat S, Li MH, Cooke PS, Hansen LG.	1994	rat	6	5	153	injection	neo	yes	x			x
Van Birgelen AP, Van der Kolk J, Fase KM, Bol I, Poiger H, Van den Berg M, Brouwer A.	1994	rat	0.06	91	156	oral	post	no	x	x			x	x
Van Birgelen AP, Van der Kolk J, Fase KM, Bol I, Poiger H, Van den Berg M, Brouwer A.	1994	rat	0.3	91	156	oral	post	no	x	x			x	x
Van Birgelen AP, Van der Kolk J, Fase KM, Bol I, Poiger H, Van den Berg M, Brouwer A.	1994	rat	0.6	91	156	oral	post	no	x	x			x	x
Jenke HS, Deml E, Oesterle D.	1994	rat					post	no								x
Arkoosh MR, Clemons E, Myers M, Casillas E.	1994	fish	54	1	A1254	injection	neo	no					x
Lindenau A, Fischer B, Seiler P, Beier HM.	1994	rabbit	4				post	yes		x
Bell FP, Iverson F, Arnold D, Vidmar TJ.	1994	monkey	0.005	1064	A1254	oral	post	yes	x
Bell FP, Iverson F, Arnold D, Vidmar TJ.	1994	monkey	0.02	1064	A1254	oral	post	yes	x
Bell FP, Iverson F, Arnold D, Vidmar TJ.	1994	monkey	0.04	1064	A1254	oral	post	yes	x
Bell FP, Iverson F, Arnold D, Vidmar TJ.	1994	monkey	0.08	1064	A1254	oral	post	yes	x
Chu I, Villeneuve DC, Yagminas A, LeCavalier P, Poon R, Feeley M, Kennedy SW, Seegal RF, Häkansson H, Ahlborg UG, et al.	1994	rat	5e-06	91	126	oral	post	no	x	x			x	x							x				x
Chu I, Villeneuve DC, Yagminas A, LeCavalier P, Poon R, Feeley M, Kennedy SW, Seegal RF, Häkansson H, Ahlborg UG, et al.	1994	rat	5e-05	91	126	oral	post	no	x	x			x	x							x				x
Chu I, Villeneuve DC, Yagminas A, LeCavalier P, Poon R, Feeley M, Kennedy SW, Seegal RF, Häkansson H, Ahlborg UG, et al.	1994	rat	0.0005	91	126	oral	post	no	x	x			x	x							x				x
Chu I, Villeneuve DC, Yagminas A, LeCavalier P, Poon R, Feeley M, Kennedy SW, Seegal RF, Häkansson H, Ahlborg UG, et al.	1994	rat	0.05	91	126	oral	post	no	x	x			x	x							x				x
MacLellan K, Singh A, Chu I, Poon R, Villeneuve DC.	1994	rat	0.0001	91	126	oral	post	no	x
MacLellan K, Singh A, Chu I, Poon R, Villeneuve DC.	1994	rat	0.001	91	126	oral	post	no	x
MacLellan K, Singh A, Chu I, Poon R, Villeneuve DC.	1994	rat	0.01	91	126	oral	post	no	x
MacLellan K, Singh A, Chu I, Poon R, Villeneuve DC.	1994	rat	0.1	91	126	oral	post	no	x
MacLellan K, Singh A, Chu I, Poon R, Villeneuve DC.	1994	rat	0.002	91	118	oral	post	no	x
MacLellan K, Singh A, Chu I, Poon R, Villeneuve DC.	1994	rat	0.02	91	118	oral	post	no	x
MacLellan K, Singh A, Chu I, Poon R, Villeneuve DC.	1994	rat	0.2	91	118	oral	post	no	x
MacLellan K, Singh A, Chu I, Poon R, Villeneuve DC.	1994	rat	2	91	118	oral	post	no	x
De Krey GK, Hollingshead NC, Kerkvliet NI, Smith BB.	1994	rat	10	1	169		post	no		x			x
Dragnev KH, Beebe LE, Jones CR, Fox SD, Thomas PE, Nims RW, Lubet RA.	1994	rat	7	1	A1254	oral	post	yes	x
Dragnev KH, Beebe LE, Jones CR, Fox SD, Thomas PE, Nims RW, Lubet RA.	1994	rat	7	100	A1254	oral	post	yes	x
Dragnev KH, Beebe LE, Jones CR, Fox SD, Thomas PE, Nims RW, Lubet RA.	1994	rat	28	1	A1254	oral	post	yes	x
Dragnev KH, Beebe LE, Jones CR, Fox SD, Thomas PE, Nims RW, Lubet RA.	1994	rat	28	100	A1254	oral	post	yes	x
Dragnev KH, Beebe LE, Jones CR, Fox SD, Thomas PE, Nims RW, Lubet RA.	1994	rat	84	1	A1254	oral	post	yes	x
Dragnev KH, Beebe LE, Jones CR, Fox SD, Thomas PE, Nims RW, Lubet RA.	1994	rat	84	100	A1254	oral	post	yes	x
Bernhoft A, Hektoen H, Skaare JU, Ingebrigtsen K.	1994	fish	5	2	105	oral	post	yes	x
Bernhoft A, Hektoen H, Skaare JU, Ingebrigtsen K.	1994	fish	5	2	105	oral	post	yes	x
Murk AJ, Van den Berg JH, Fellinger M, Rozemeijer MJ, Swennen C, Duiven P, Boon JP, Brouwer A, Koeman JH.	1994	bird	5	1	77	injection	neo	yes							x
Murk AJ, Van den Berg JH, Fellinger M, Rozemeijer MJ, Swennen C, Duiven P, Boon JP, Brouwer A, Koeman JH.	1994	bird	50	1	77	injection	neo	yes							x
Murk AJ, Van den Berg JH, Fellinger M, Rozemeijer MJ, Swennen C, Duiven P, Boon JP, Brouwer A, Koeman JH.	1994	bird	50	1	Clophen A50	injection	neo	yes							x
Murk AJ, Van den Berg JH, Fellinger M, Rozemeijer MJ, Swennen C, Duiven P, Boon JP, Brouwer A, Koeman JH.	1994	bird	200	1	Clophen A50	injection	neo	yes							x
Dhami MS, Menon M, Aliling R, Afzal M, DiFonzo CJ, Ali B, Feuer G.	1994	rat			A1254		post	no	x
Yamamoto K, Fukuda N, Shiroi S, Shiotsuki Y, Nagata Y, Tani T, Sakai T.	1994	rat	10	10		oral	post		x
Rudneva-Titova II, Zherko NV.	1994	fish						yes	x					x			x
Kosutzký J, Skrobánek P.	1994	bird	2.5	42	Delor 103:Delor 105		post	no						x
Darnerud PO, Törnwall U, Bergman A, Brandt I.	1993	mouse	25	1	A1254	injection	post	yes	x
Darnerud PO, Törnwall U, Bergman A, Brandt I.	1993	mouse	100	1	A1254	injection	post	yes	x
Hansen LG, Tehseen WM, Foley GL, Schaeffer DJ.	1993	planaria			A1254		neo	no						x
Hansen LG, Tehseen WM, Foley GL, Schaeffer DJ.	1993	planaria			28		neo	no						x
Hansen LG, Tehseen WM, Foley GL, Schaeffer DJ.	1993	planaria			110		neo	no						x													dermal effects
Hansen LG, Tehseen WM, Foley GL, Schaeffer DJ.	1993	planaria			126		neo	no						x													dermal effects
Arnold DL, Bryce F, Karpinski K, Mes J, Fernie S, Tryphonas H, Truelove J, McGuire PF, Burns D, Tanner JR, et al.	1993	monkey	0.005	750	A1254	oral	post	yes					x								x		x				dermal effects
Arnold DL, Bryce F, Karpinski K, Mes J, Fernie S, Tryphonas H, Truelove J, McGuire PF, Burns D, Tanner JR, et al.	1993	monkey	0.02	750	A1254	oral	post	yes					x								x		x				dermal effects
Arnold DL, Bryce F, Karpinski K, Mes J, Fernie S, Tryphonas H, Truelove J, McGuire PF, Burns D, Tanner JR, et al.	1993	monkey	0.04	750	A1254	oral	post	yes					x								x		x
Arnold DL, Bryce F, Karpinski K, Mes J, Fernie S, Tryphonas H, Truelove J, McGuire PF, Burns D, Tanner JR, et al.	1993	monkey	0.08	750	A1254	oral	post	yes					x								x		x
Miller DB, Gray LE Jr, Andrews JE, Luebke RW, Smialowicz RJ.	1993	rat	0.1	35	A1254	oral	post	no		x
Miller DB, Gray LE Jr, Andrews JE, Luebke RW, Smialowicz RJ.	1993	rat	0.1	70	A1254	oral	post	no		x
Miller DB, Gray LE Jr, Andrews JE, Luebke RW, Smialowicz RJ.	1993	rat	0.1	105	A1254	oral	post	no		x
Miller DB, Gray LE Jr, Andrews JE, Luebke RW, Smialowicz RJ.	1993	rat	1	35	A1254	oral	post	no		x
Miller DB, Gray LE Jr, Andrews JE, Luebke RW, Smialowicz RJ.	1993	rat	1	70	A1254	oral	post	no		x
Miller DB, Gray LE Jr, Andrews JE, Luebke RW, Smialowicz RJ.	1993	rat	1	105	A1254	oral	post	no		x
Miller DB, Gray LE Jr, Andrews JE, Luebke RW, Smialowicz RJ.	1993	rat	10	35	A1254	oral	post	no		x
Miller DB, Gray LE Jr, Andrews JE, Luebke RW, Smialowicz RJ.	1993	rat	10	70	A1254	oral	post	no		x
Miller DB, Gray LE Jr, Andrews JE, Luebke RW, Smialowicz RJ.	1993	rat	10	105	A1254	oral	post	no		x
Miller DB, Gray LE Jr, Andrews JE, Luebke RW, Smialowicz RJ.	1993	rat	25	35	A1254	oral	post	no		x
Miller DB, Gray LE Jr, Andrews JE, Luebke RW, Smialowicz RJ.	1993	rat	25	70	A1254	oral	post	no		x
Miller DB, Gray LE Jr, Andrews JE, Luebke RW, Smialowicz RJ.	1993	rat	25	105	A1254	oral	post	no		x
Beebe LE, Kim YE, Amin S, Riggs CW, Kovatch RM, Anderson LM.	1993	mouse		1	A1254		post	no								x
Harper N, Connor K, Safe S.	1993	mouse		1	126		post	no					x
Harper N, Connor K, Safe S.	1993	mouse		1	169		post	no					x
Ness DK, Schantz SL, Moshtaghian J, Hansen LG.	1993	rat	8	1	28		pre	no		x
Ness DK, Schantz SL, Moshtaghian J, Hansen LG.	1993	rat	32	1	28		pre	no		x
Ness DK, Schantz SL, Moshtaghian J, Hansen LG.	1993	rat	4	1	118		pre	no		x
Ness DK, Schantz SL, Moshtaghian J, Hansen LG.	1993	rat	16	1	118		pre	no		x
Ness DK, Schantz SL, Moshtaghian J, Hansen LG.	1993	rat	16	1	153		pre	no		x
Ness DK, Schantz SL, Moshtaghian J, Hansen LG.	1993	rat	64	1	153		pre	no		x
Ito H, Yoshimura T, Ohtsuru I, Ichinose K, Nishiura Y, Kinoshita I, Tsujihata M, Nagataki S.	1993	rat		32		oral	post				x
Jansen HT, Cooke PS, Porcelli J, Liu TC, Hansen LG.	1993	rat		2	77	injection	neo	no				x
Jansen HT, Cooke PS, Porcelli J, Liu TC, Hansen LG.	1993	rat		2	52	injection	neo	no				x
Jansen HT, Cooke PS, Porcelli J, Liu TC, Hansen LG.	1993	rat		2	A1242	injection	neo	no				x
Harris M, Zacharewski T, Safe S.	1993	rat	10	1	A1232		neo	no	x				x	x	x
Harris M, Zacharewski T, Safe S.	1993	rat	40	1	A1232		neo	no	x				x	x	x
Harris M, Zacharewski T, Safe S.	1993	rat	160	1	A1232		neo	no	x				x	x	x
Harris M, Zacharewski T, Safe S.	1993	rat	480	1	A1232		neo	no	x				x	x	x
Harris M, Zacharewski T, Safe S.	1993	rat	2000	1	A1232		neo	no	x				x	x	x
Harris M, Zacharewski T, Safe S.	1993	rat	10	1	A1242		neo	no	x				x	x	x
Harris M, Zacharewski T, Safe S.	1993	rat	40	1	A1242		neo	no	x				x	x	x
Harris M, Zacharewski T, Safe S.	1993	rat	160	1	A1242		neo	no	x				x	x	x
Harris M, Zacharewski T, Safe S.	1993	rat	480	1	A1242		neo	no	x				x	x	x
Harris M, Zacharewski T, Safe S.	1993	rat	2000	1	A1242		neo	no	x				x	x	x
Harris M, Zacharewski T, Safe S.	1993	rat	10	1	A1248		neo	no	x				x	x	x
Harris M, Zacharewski T, Safe S.	1993	rat	40	1	A1248		neo	no	x				x	x	x
Harris M, Zacharewski T, Safe S.	1993	rat	160	1	A1248		neo	no	x				x	x	x
Harris M, Zacharewski T, Safe S.	1993	rat	480	1	A1248		neo	no	x				x	x	x
Harris M, Zacharewski T, Safe S.	1993	rat	2000	1	A1248		neo	no	x				x	x	x
Harris M, Zacharewski T, Safe S.	1993	rat	10	1	A1254		neo	no	x				x	x	x
Harris M, Zacharewski T, Safe S.	1993	rat	40	1	A1254		neo	no	x				x	x	x
Harris M, Zacharewski T, Safe S.	1993	rat	160	1	A1254		neo	no	x				x	x	x
Harris M, Zacharewski T, Safe S.	1993	rat	480	1	A1254		neo	no	x				x	x	x
Harris M, Zacharewski T, Safe S.	1993	rat	2000	1	A1254		neo	no	x				x	x	x
Harris M, Zacharewski T, Safe S.	1993	rat	10	1	A1260		neo	no	x				x	x	x
Harris M, Zacharewski T, Safe S.	1993	rat	40	1	A1260		neo	no	x				x	x	x
Harris M, Zacharewski T, Safe S.	1993	rat	160	1	A1260		neo	no	x				x	x	x
Harris M, Zacharewski T, Safe S.	1993	rat	480	1	A1260		neo	no	x				x	x	x
Harris M, Zacharewski T, Safe S.	1993	rat	2000	1	A1260		neo	no	x				x	x	x
Gray LE Jr, Ostby J, Marshall R, Andrews J.	1993	rat	0.1	35	A1254	oral	neo	no				x
Gray LE Jr, Ostby J, Marshall R, Andrews J.	1993	rat	1	35	A1254	oral	neo	no				x
Gray LE Jr, Ostby J, Marshall R, Andrews J.	1993	rat	10	35	A1254	oral	neo	no				x
Gray LE Jr, Ostby J, Marshall R, Andrews J.	1993	rat	25	35	A1254	oral	neo	no				x
Gray LE Jr, Ostby J, Marshall R, Andrews J.	1993	rat	0.1	70	A1254	oral	neo	no				x
Gray LE Jr, Ostby J, Marshall R, Andrews J.	1993	rat	1	70	A1254	oral	neo	no				x
Gray LE Jr, Ostby J, Marshall R, Andrews J.	1993	rat	10	70	A1254	oral	neo	no				x
Gray LE Jr, Ostby J, Marshall R, Andrews J.	1993	rat	25	70	A1254	oral	neo	no				x
Gray LE Jr, Ostby J, Marshall R, Andrews J.	1993	rat	0.1	105	A1254	oral	neo	no				x
Gray LE Jr, Ostby J, Marshall R, Andrews J.	1993	rat	1	105	A1254	oral	neo	no				x
Gray LE Jr, Ostby J, Marshall R, Andrews J.	1993	rat	10	105	A1254	oral	neo	no				x
Gray LE Jr, Ostby J, Marshall R, Andrews J.	1993	rat	25	105	A1254	oral	neo	no				x
Sinjari T, Törnwall U, Darnerud PO.	1993	mouse	5	1	77	injection	pre	yes	x
Sinjari T, Törnwall U, Darnerud PO.	1993	mouse	25	1	77	injection	pre	yes	x
Mayura K, Spainhour CB, Howie L, Safe S, Phillips TD.	1993	mouse	0.1305	1	126		post	no					x		x
Mayura K, Spainhour CB, Howie L, Safe S, Phillips TD.	1993	mouse	0.522	1	126		post	no					x		x
Williams CS, Jones BC, Nchege O, Chung RA.	1993	goat	2		A1254		post	no	x
Williams CS, Jones BC, Nchege O, Chung RA.	1993	rabbit	2		A1254		post	no	x
Williams CS, Jones BC, Nchege O, Chung RA.	1993	bird	2		A1254		post	no	x
Kosutzký J, Kosutzká E, Lencuchová L.	1993	bird	5	42	Delor 103:Delor 105		post	no	x				x	x				x
Kosutzký J, Kosutzká E, Lencuchová L.	1993	bird	50	42	Delor 103:Delor 105		post	no	x				x	x				x
Koss G, Meyer-Rogge D, Seubert S, Seubert A, Losekam M.	1993	rat	7	45	180	oral	post	yes	x
Meisner LF, Roloff B, Sargent L, Pitot H.	1992	rat	10		52	oral	post	no								x
Meisner LF, Roloff B, Sargent L, Pitot H.	1992	rat	0.1		77	oral	post	no								x
Simmons GJ, McKee MJ.	1992	mouse	0.175	21	A1254	oral	post	no	x
Simmons GJ, McKee MJ.	1992	mouse	1.75	21	A1254	oral	post	no	x
Simmons GJ, McKee MJ.	1992	mouse	2.5	21	A1254	oral	post	no	x
Simmons GJ, McKee MJ.	1992	mouse	5	21	A1254	oral	post	no	x
Cooper EL, Roch P.	1992	earthworms		5	A1254		post	no						x
Beebe L, Fox SD, Riggs CW, Park SS, Gelboin HV, Issaq HJ, Anderson LM.	1992	mouse	100	1	A1254		post	yes																		x
Beebe L, Fox SD, Riggs CW, Park SS, Gelboin HV, Issaq HJ, Anderson LM.	1992	mouse	500	1	A1254		post	yes																		x
Meserve LA, Murray BA, Landis JA.	1992	rat			A1254	oral	pre			x
Boon JP, Everaarts JM, Hillebrand MT, Eggens ML, Pijnenburg J, Goksøyr A.	1992	fish		1	Clophen A40	injection	post	yes	x
Smith VJ, Johnston PA.	1992	shrimp	5e-05	5	15		post														x
Smith VJ, Johnston PA.	1992	shrimp	0.5	5	15		post														x
Smith VJ, Johnston PA.	1992	shrimp	5e-05	5	77		post														x
Smith VJ, Johnston PA.	1992	shrimp	0.5	5	77		post														x
Barter RA, Klaassen CD.	1992	rat		10			post	no	x	x
Fitzpatric LC, Sassani R, Venables BJ, Goven AJ.	1992	earthworms		5	A1254		post	yes					x
Brunström B, Håkansson H, Lundberg K.	1991	mink		30	Clophen A50	oral	pre	no	x				x
Brunström B, Håkansson H, Lundberg K.	1991	mink		30	mix	oral	pre	no	x				x
Buchmann A, Ziegler S, Wolf A, Robertson LW, Durham SK, Schwarz M.	1991	rat	4.38	8	49	injection	post	no								x
Buchmann A, Ziegler S, Wolf A, Robertson LW, Durham SK, Schwarz M.	1991	rat	4.38	8	77	injection	post	no								x
Buchmann A, Ziegler S, Wolf A, Robertson LW, Durham SK, Schwarz M.	1991	rat	4.89	8	123	injection	post	no								x
Buchmann A, Ziegler S, Wolf A, Robertson LW, Durham SK, Schwarz M.	1991	rat	2.82	8	3	injection	post	no								x
Buchmann A, Ziegler S, Wolf A, Robertson LW, Durham SK, Schwarz M.	1991	rat	43.8	8	49	injection	post	no								x
Buchmann A, Ziegler S, Wolf A, Robertson LW, Durham SK, Schwarz M.	1991	rat	43.8	8	77	injection	post	no								x
Buchmann A, Ziegler S, Wolf A, Robertson LW, Durham SK, Schwarz M.	1991	rat	48.9	8	123	injection	post	no								x
Buchmann A, Ziegler S, Wolf A, Robertson LW, Durham SK, Schwarz M.	1991	rat	28.2	8	3	injection	post	no								x
Lilienthal H, Winneke G.	1991	rat	30	20		oral	pre	yes			x
Lilienthal H, Winneke G.	1991	rat	30	20		oral	neo	yes			x
Oda H, Fukui H, Hitomi Y, Yoshida A.	1991	rat	30	59	A1248	oral	post	no	x
Jenke HS, Michel G, Hornhardt S, Berndt J.	1991	rat					neo	no								x
Hanioka N, Saeki HK, Ishida C, Koga N, Yoshimura H.	1991	rat		1	52	injection	post	yes	x				x	x
Tryphonas H, Luster MI, Schiffman G, Dawson LL, Hodgen M, Germolec D, Hayward S, Bryce F, Loo JC, Mandy F, et al.	1991	monkey	0.005	1650	A1254	oral	post	no					x
Tryphonas H, Luster MI, Schiffman G, Dawson LL, Hodgen M, Germolec D, Hayward S, Bryce F, Loo JC, Mandy F, et al.	1991	monkey	0.02	1650	A1254	oral	post	no					x
Tryphonas H, Luster MI, Schiffman G, Dawson LL, Hodgen M, Germolec D, Hayward S, Bryce F, Loo JC, Mandy F, et al.	1991	monkey	0.04	1650	A1254	oral	post	no					x
Tryphonas H, Luster MI, Schiffman G, Dawson LL, Hodgen M, Germolec D, Hayward S, Bryce F, Loo JC, Mandy F, et al.	1991	monkey	0.08	1650	A1254	oral	post	no					x
Sargent L, Dragan YP, Erickson C, Laufer CJ, Pitot HC.	1991	rat	10	365	52	oral	post	no								x
Sargent L, Dragan YP, Erickson C, Laufer CJ, Pitot HC.	1991	rat	0.1	365	77	oral	post	no								x
Skaare JU, Jensen EG, Goksøyr A, Egaas E.	1991	fish	30	1	118	injection	neo	no	x
Anderson LM, Beebe LE, Fox SD, Issaq HJ, Kovatch RM.	1991	mouse	250	1	A1254		post	yes								x
Anderson LM, Beebe LE, Fox SD, Issaq HJ, Kovatch RM.	1991	mouse	500	1	A1254		post	yes								x
Seegal RF, Bush B, Brosch KO.	1991	monkey	0.8	140	A1016	oral	post	yes			x
Seegal RF, Bush B, Brosch KO.	1991	monkey	1.6	140	A1016	oral	post	yes			x
Seegal RF, Bush B, Brosch KO.	1991	monkey	3.2	140	A1016	oral	post	yes			x
Seegal RF, Bush B, Brosch KO.	1991	monkey	0.8	140	A1260	oral	post	yes			x
Seegal RF, Bush B, Brosch KO.	1991	monkey	1.6	140	A1260	oral	post	yes			x
Seegal RF, Bush B, Brosch KO.	1991	monkey	3.2	140	A1260	oral	post	yes			x
Tryphonas H, Luster MI, White KL Jr, Naylor PH, Erdos MR, Burleson GR, Germolec D, Hodgen M, Hayward S, Arnold DL.	1991	monkey	0.005	1650	A1254	oral	post	no					x
Tryphonas H, Luster MI, White KL Jr, Naylor PH, Erdos MR, Burleson GR, Germolec D, Hodgen M, Hayward S, Arnold DL.	1991	monkey	0.02	1650	A1254	oral	post	no					x
Tryphonas H, Luster MI, White KL Jr, Naylor PH, Erdos MR, Burleson GR, Germolec D, Hodgen M, Hayward S, Arnold DL.	1991	monkey	0.04	1650	A1254	oral	post	no					x
Tryphonas H, Luster MI, White KL Jr, Naylor PH, Erdos MR, Burleson GR, Germolec D, Hodgen M, Hayward S, Arnold DL.	1991	monkey	0.08	1650	A1254	oral	post	no					x
Murk AJ, van den Berg JH, Koeman JH, Brouwer A.	1991	mouse			A1254		post	no	x	x				x
Murk AJ, van den Berg JH, Koeman JH, Brouwer A.	1991	mouse			77		post	no	x	x				x
Seegal RF, Bush B, Brosch KO.	1991	rat	25	30	A1254	oral	post	yes			x
Seegal RF, Bush B, Brosch KO.	1991	rat	50	30	A1254	oral	post	yes			x
Borlakoglu JT, Stegeman J, Dils RR.	1991	bird			A1254		post	no	x
Tyle H, Egsmose M, Harrit N.	1991	fish	2	1	77	injection	post	no	x
Goldman D, Yawetz A.	1991	bird			A1254		post	no		x
Goldman D, Yawetz A.	1991	turtle			A1254		post	no		x
Goldman D, Yawetz A.	1991	guinea pigs			A1254		post	no		x
Arnold DL, Mes J, Bryce F, Karpinski K, Bickis MG, Zawidzka ZZ, Stapley R.	1990	monkey	0.28	275	A1254	oral	neo	yes							x
Arnold DL, Mes J, Bryce F, Karpinski K, Bickis MG, Zawidzka ZZ, Stapley R.	1990	monkey	0.28	600	A1254	oral	post	yes						x							x
Smith AG, Francis JE, Green JA, Greig JB, Wolf CR, Manson MM.	1990	rat		105			post	no
Truelove JF, Tanner JR, Langlois IA, Stapley RA, Arnold DL, Mes JC.	1990	monkey	0.005	730	A1254	oral	post	yes		x		x
Truelove JF, Tanner JR, Langlois IA, Stapley RA, Arnold DL, Mes JC.	1990	monkey	0.02	730	A1254	oral	post	yes		x		x
Truelove JF, Tanner JR, Langlois IA, Stapley RA, Arnold DL, Mes JC.	1990	monkey	0.04	730	A1254	oral	post	yes		x		x
Truelove JF, Tanner JR, Langlois IA, Stapley RA, Arnold DL, Mes JC.	1990	monkey	0.08	730	A1254	oral	post	yes		x		x
Koremura N, Saito M, Hasegawa T, Innami S.	1990	rat	25	10		oral	post	no														x
Lilienthal H, Neuf M, Munoz C, Winneke G.	1990	rat	0.25	20	Clophen A30		pre	no			x
Lilienthal H, Neuf M, Munoz C, Winneke G.	1990	rat	1.5	20	Clophen A30		post	no			x
Lilienthal H, Neuf M, Munoz C, Winneke G.	1990	rat	0.25	20	Clophen A30		pre	no			x
Lilienthal H, Neuf M, Munoz C, Winneke G.	1990	rat	1.5	20	Clophen A30		post	no			x
Seegal RF, Bush B, Shain W.	1990	monkey			A1016		post	yes			x
Azaïs-Braesco V, Macaire JP, Bellenand P, Robertson LW, Pascal G.	1990	rat	87.6	1	77	injection	post	no	x
Azaïs-Braesco V, Macaire JP, Bellenand P, Robertson LW, Pascal G.	1990	rat	108.3	1	153	injection	post	no	x
Davis D, Safe S.	1990	mouse			156		post	no					x
Davis D, Safe S.	1990	mouse			157		post	no					x
Davis D, Safe S.	1990	mouse			108		post	no					x
Davis D, Safe S.	1990	mouse			168		post	no					x
Davis D, Safe S.	1990	mouse			154		post	no					x
Davis D, Safe S.	1990	mouse			155		post	no					x														reproductive effects
Nagaoka S, Miyazaki H, Aoyama Y, Yoshida A.	1990	rat					post	no	x																		reproductive effects
Borgmann U, Norwood WP, Ralph KM.	1990	amphipod	0.1	70	A1242		post	yes				x			x				x								reproductive effects
Borgmann U, Norwood WP, Ralph KM.	1990	amphipod	0.1	70	52		post	yes				x			x				x								reproductive effects
Borgmann U, Norwood WP, Ralph KM.	1990	amphipod	0.03	70	A1242		post	yes				x			x				x								reproductive effects
Borgmann U, Norwood WP, Ralph KM.	1990	amphipod	0.03	70	52		post	yes				x			x				x
Borgmann U, Norwood WP, Ralph KM.	1990	amphipod	2.7	70	77		post	yes				x			x				x
Halouzka R, Ruprich J, Piskac A.	1990	bird	50	7	Delor 103	oral	post	no				x	x	x						x					x
Halouzka R, Ruprich J, Piskac A.	1990	bird	7.5	28	Delor 103	oral	post	no				x	x	x						x					x
Halouzka R, Ruprich J, Piskac A.	1990	bird	3.75	28	Delor 103	oral	post	no				x	x	x						x					x
Lundkvist U.	1990	guinea pigs		40	Clophen A50		peri	no				x
Oda H, Matsushita N, Hirabayashi A, Yoshida A.	1990	rat	15			oral	post	no	x
Piskac A, Ruprich J, Halouzka R.	1990	bird	50	7	Delor 103	oral	post	no		x											x
Borlakoglu JT, Edwards-Webb JD, Dils RR.	1990	rat	492	1	A1254		post	no	x
Borlakoglu JT, Edwards-Webb JD, Dils RR.	1990	bird	492	1	A1254		post	no	x
Rao CV, Banerji SA.	1990	rat	50	120	A1260	oral	post	no	x
Rao CV, Banerji SA.	1990	rat	100	120	A1260	oral	post	no	x
Ruprich J, Piskac A.	1990	bird	75	28	Delor 103	oral	post	no		x											x
Ruprich J, Piskac A.	1990	bird	150	103	Delor 103	oral	post	no		x											x
Fanini D, Palumbo G, Giorgi R, Pantaleoni G.	1990	mouse	150	1	Fenclor 54		post	no			x
Fanini D, Palumbo G, Giorgi R, Pantaleoni G.	1990	mouse	300	1	Fenclor 54		post	no			x
Fanini D, Palumbo G, Giorgi R, Pantaleoni G.	1990	mouse	1	21	Fenclor 54	oral	post	no			x
Fanini D, Palumbo G, Giorgi R, Pantaleoni G.	1990	mouse	10	21	Fenclor 54	oral	post	no			x
Fanini D, Palumbo G, Giorgi R, Pantaleoni G.	1990	mouse	100	21	Fenclor 54	oral	post	no			x
Fanini D, Palumbo G, Giorgi R, Pantaleoni G.	1990	mouse	50	1	Phenoclor DP6	injection	post	no						x
Piekoszewski W, Brandys J, Lipniak M.	1990	rat	1	120	A1254	oral	post	no	x
Piekoszewski W, Brandys J, Lipniak M.	1990	rat	5	120	A1254	oral	post	no	x
Piekoszewski W, Brandys J, Lipniak M.	1990	rat	25	120	A1254	oral	post	no	x
Kato N, Momota Y, Kusuhara T.	1989	rat	50			oral	neo	yes	x
Hitomi Y, Yoshida A.	1989	rat				oral	post	no	x												x
den Besten PJ, Herwig HJ, Zandee DI, Voogt PA.	1989	ehinodermata	30	150	Clophen A50	oral	peri	yes							x
Lundkvist U, Kindahl H.	1989	guinea pigs	2.3	44	Clophen A50	oral	post	no		x
Oda H, Okumura Y, Hitomi Y, Ozaki K, Nagaoka S, Yoshida A.	1989	rat				oral	post	no	x												x
Fossi C, Leonzio C, Focardi S.	1989	fish			A1260		post	yes	x																		Metabolic effects
Fossi C, Leonzio C, Focardi S.	1989	fish			A1260		post	yes	x																		Metabolic effects
Andrews JE.	1989	rat	0.1	35	A1254	oral	post	no									x	x		x							Metabolic effects
Andrews JE.	1989	rat	1	35	A1254	oral	post	no									x	x		x							Metabolic effects
Andrews JE.	1989	rat	10	35	A1254	oral	post	no									x	x		x							Metabolic effects
Andrews JE.	1989	rat	25	35	A1254	oral	post	no									x	x		x							Metabolic effects
Andrews JE.	1989	rat	0.1	70	A1254	oral	post	no									x	x		x							Metabolic effects
Andrews JE.	1989	rat	1	70	A1254	oral	post	no									x	x		x							Metabolic effects
Andrews JE.	1989	rat	10	70	A1254	oral	post	no									x	x		x							Metabolic effects
Andrews JE.	1989	rat	25	70	A1254	oral	post	no									x	x		x							Metabolic effects
Andrews JE.	1989	rat	0.1	105	A1254	oral	post	no									x	x		x							Metabolic effects
Andrews JE.	1989	rat	1	105	A1254	oral	post	no									x	x		x							Metabolic effects
Andrews JE.	1989	rat	10	105	A1254	oral	post	no									x	x		x
Andrews JE.	1989	rat	25	105	A1254	oral	post	no									x	x		x
Davis D, Safe S.	1989	mouse	104	1	A1260		post	no					x	x
Davis D, Safe S.	1989	mouse	118	1	A1254		post	no					x	x
Davis D, Safe S.	1989	mouse	190	1	A1248		post	no					x	x
Davis D, Safe S.	1989	mouse	391	1	A1242		post	no					x	x
Davis D, Safe S.	1989	mouse	408	1	A1016		post	no					x	x
Davis D, Safe S.	1989	mouse	464	1	A1232		post	no					x	x
Smialowicz RJ, Andrews JE, Riddle MM, Rogers RR, Luebke RW, Copeland CB.	1989	rat	0.1	105	A1254	oral	post	no					x	x
Smialowicz RJ, Andrews JE, Riddle MM, Rogers RR, Luebke RW, Copeland CB.	1989	rat	1	105	A1254	oral	post	no					x	x
Smialowicz RJ, Andrews JE, Riddle MM, Rogers RR, Luebke RW, Copeland CB.	1989	rat	10	105	A1254	oral	post	no					x	x
Smialowicz RJ, Andrews JE, Riddle MM, Rogers RR, Luebke RW, Copeland CB.	1989	rat	25	105	A1254	oral	post	no					x	x
Chung RA, Williams CS, Naidu YM, Thakore VR.	1989	rabbit	25	1	A1242	injection	post	no					x	x
Chung RA, Williams CS, Naidu YM, Thakore VR.	1989	goat	5	1	A1242	injection	post	no					x	x
Chung RA, Williams CS, Naidu YM, Thakore VR.	1989	goat	10	1	A1242	injection	post	no					x	x
Chung RA, Williams CS, Naidu YM, Thakore VR.	1989	goat	20	1	A1242	injection	post	no					x	x
Chung RA, Williams CS, Naidu YM, Thakore VR.	1989	rabbit	25	1	A1254	injection	post	no					x	x
Chung RA, Williams CS, Naidu YM, Thakore VR.	1989	goat	5	1	A1254	injection	post	no					x	x
Chung RA, Williams CS, Naidu YM, Thakore VR.	1989	goat	10	1	A1254	injection	post	no					x	x
Chung RA, Williams CS, Naidu YM, Thakore VR.	1989	goat	20	1	A1254	injection	post	no					x	x
Chung RA, Williams CS, Naidu YM, Thakore VR.	1989	rabbit	25	1	A1268	injection	post	no					x	x
Chung RA, Williams CS, Naidu YM, Thakore VR.	1989	goat	5	1	A1268	injection	post	no					x	x
Chung RA, Williams CS, Naidu YM, Thakore VR.	1989	goat	10	1	A1268	injection	post	no					x	x
Chung RA, Williams CS, Naidu YM, Thakore VR.	1989	goat	20	1	A1268	injection	post	no					x	x
Schantz SL, Levin ED, Bowman RE, Heironimus MP, Laughlin NK.	1989	monkey	1	547	A1248	oral	peri	no			x
Schantz SL, Levin ED, Bowman RE, Heironimus MP, Laughlin NK.	1989	monkey	2.5	547	A1248	oral	peri	no			x
Schantz SL, Levin ED, Bowman RE, Heironimus MP, Laughlin NK.	1989	monkey	0.25	1095	A1016	oral	peri	no			x
Schantz SL, Levin ED, Bowman RE, Heironimus MP, Laughlin NK.	1989	monkey	1	1095	A1016	oral	peri	no			x
Schantz SL, Levin ED, Bowman RE, Heironimus MP, Laughlin NK.	1989	monkey	2.5	1095	A1248	oral	peri	no			x
Kohno T, Ohnishi Y.	1989	dog			126		post	yes															x
Gooch JW, Elskus AA, Kloepper-Sams PJ, Hahn ME, Stegeman JJ.	1989	fish	1	1	77	injection	post	no	x
Gooch JW, Elskus AA, Kloepper-Sams PJ, Hahn ME, Stegeman JJ.	1989	fish	1	1	105	injection	post	no	x
Gooch JW, Elskus AA, Kloepper-Sams PJ, Hahn ME, Stegeman JJ.	1989	fish	1	1	118	injection	post	no	x
Gooch JW, Elskus AA, Kloepper-Sams PJ, Hahn ME, Stegeman JJ.	1989	fish	1	1	138	injection	post	no	x
Gooch JW, Elskus AA, Kloepper-Sams PJ, Hahn ME, Stegeman JJ.	1989	fish	1	1	128	injection	post	no	x
Gooch JW, Elskus AA, Kloepper-Sams PJ, Hahn ME, Stegeman JJ.	1989	fish	5	1	77	injection	post	no	x
Gooch JW, Elskus AA, Kloepper-Sams PJ, Hahn ME, Stegeman JJ.	1989	fish	5	1	105	injection	post	no	x
Gooch JW, Elskus AA, Kloepper-Sams PJ, Hahn ME, Stegeman JJ.	1989	fish	5	1	118	injection	post	no	x
Gooch JW, Elskus AA, Kloepper-Sams PJ, Hahn ME, Stegeman JJ.	1989	fish	5	1	138	injection	post	no	x
Gooch JW, Elskus AA, Kloepper-Sams PJ, Hahn ME, Stegeman JJ.	1989	fish	5	1	128	injection	post	no	x
Gooch JW, Elskus AA, Kloepper-Sams PJ, Hahn ME, Stegeman JJ.	1989	fish	10	1	77	injection	post	no	x
Gooch JW, Elskus AA, Kloepper-Sams PJ, Hahn ME, Stegeman JJ.	1989	fish	10	1	105	injection	post	no	x
Gooch JW, Elskus AA, Kloepper-Sams PJ, Hahn ME, Stegeman JJ.	1989	fish	10	1	118	injection	post	no	x
Gooch JW, Elskus AA, Kloepper-Sams PJ, Hahn ME, Stegeman JJ.	1989	fish	10	1	138	injection	post	no	x
Gooch JW, Elskus AA, Kloepper-Sams PJ, Hahn ME, Stegeman JJ.	1989	fish	10	1	128	injection	post	no	x
Horio F, Ozaki K, Oda H, Makino S, Hayashi Y, Yoshida A.	1989	rat	10	23	A1248	oral	post	no	x
Tryphonas H, Hayward S, O'Grady L, Loo JC, Arnold DL, Bryce F, Zawidzka ZZ.	1989	monkey	0.005	161	A1254	oral	post	yes					x
Tryphonas H, Hayward S, O'Grady L, Loo JC, Arnold DL, Bryce F, Zawidzka ZZ.	1989	monkey	0.02	161	A1254	oral	post	yes					x
Tryphonas H, Hayward S, O'Grady L, Loo JC, Arnold DL, Bryce F, Zawidzka ZZ.	1989	monkey	0.04	161	A1254	oral	post	yes					x
Tryphonas H, Hayward S, O'Grady L, Loo JC, Arnold DL, Bryce F, Zawidzka ZZ.	1989	monkey	0.08	161	A1254	oral	post	yes					x
Seegal RF, Brosch KO, Okoniewski R.	1988	rat			A1016	oral	post	no												x
Seegal RF, Brosch KO, Okoniewski R.	1988	rat			A1254:1260	oral	post	no												x
Pantaleoni GC, Fanini D, Sponta AM, Palumbo G, Giorgi R, Adams PM.	1988	rat	5	5	Fenclor 42	injection	pre	no			x
Pantaleoni GC, Fanini D, Sponta AM, Palumbo G, Giorgi R, Adams PM.	1988	rat	10	5	Fenclor 42	injection	pre	no			x
Pantaleoni GC, Fanini D, Sponta AM, Palumbo G, Giorgi R, Adams PM.	1988	rat	2	10	Fenclor 42	oral	pre	no			x
Pantaleoni GC, Fanini D, Sponta AM, Palumbo G, Giorgi R, Adams PM.	1988	rat	4	10	Fenclor 42	oral	pre	no			x
Pantaleoni GC, Fanini D, Sponta AM, Palumbo G, Giorgi R, Adams PM.	1988	rat	1	20	Fenclor 42	oral	neo	no			x
Pantaleoni GC, Fanini D, Sponta AM, Palumbo G, Giorgi R, Adams PM.	1988	rat	2	20	Fenclor 42	oral	neo	no			x
Ignesti G, Buffoni F, Perretti M, Cintelli A.	1988	bird			A1254		post	no	x
Kerkvliet NI, Baecher-Steppan L.	1988	mouse		1	169	oral	post	no								x
Kawai-Kobayashi K, Yoshida A.	1988	rat	10	9		oral	post	no	x
Levin ED, Schantz SL, Bowman RE.	1988	monkey	2.5	540	A1248	oral	peri	no			x
Levin ED, Schantz SL, Bowman RE.	1988	monkey	1	540	A1016	oral	peri	no			x
Johansson B.	1987	mouse	4	16	153	oral	peri	no		x
Johansson B.	1987	mouse	20	16	153	oral	peri	no		x
Johansson B.	1987	mouse	40	16	153	oral	peri	no		x
Johansson B.	1987	mouse	8	10	Clophen A50		neo	no		x
Johansson B.	1987	mouse	40	10	Clophen A50		neo	no		x
Johansson B.	1987	mouse	80	10	Clophen A50		neo	no		x
Johansson B.	1987	mouse	120	10	Clophen A50		neo	no		x
Johansson B.	1987	mouse	160	10	Clophen A50		neo	no		x
Overmann SR, Kostas J, Wilson LR, Shain W, Bush B.	1987	rat	0.125		A1254		peri	yes							x
Overmann SR, Kostas J, Wilson LR, Shain W, Bush B.	1987	rat	1.3		A1254		peri	yes							x
Overmann SR, Kostas J, Wilson LR, Shain W, Bush B.	1987	rat	13.5		A1254		peri	yes							x
Ohchi H, Kusuhara T, Katayama T, Ohara K, Kato N.	1987	rat				oral	post	no										x
Seki Y, Kawanishi S, Sano S.	1987	mouse		21	169	oral	post	yes	x
Seki Y, Kawanishi S, Sano S.	1987	mouse	25		Kanechlor-500	oral	post	yes	x
Byrne JJ, Carbone JP, Hanson EA.	1987	rat	1	180	A1254	oral	post	no		x
Byrne JJ, Carbone JP, Hanson EA.	1987	rat	5	180	A1254	oral	post	no		x
Byrne JJ, Carbone JP, Hanson EA.	1987	rat	10	180	A1254	oral	post	no		x
Byrne JJ, Carbone JP, Hanson EA.	1987	rat	50	180	A1254	oral	post	no		x
Brunn H, Schmidt E, Reinacher M, Manz D, Eigenbrodt E.	1987	bird			Clophen C		post	no								x
Dvorák M, Neumannová M.	1987	pig	5	14	Delor 103	oral	neo	no							x
Dvorák M, Neumannová M.	1987	pig	12.5	14	Delor 103	oral	neo	no							x
Dvorák M, Neumannová M.	1987	pig	5	21	Delor 103	oral	neo	no							x
Dvorák M, Neumannová M.	1987	pig	12.5	21	Delor 103	oral	neo	no							x
Dvorák M, Neumannová M.	1987	pig	5	14	Delor 105	oral	neo	no							x
Dvorák M, Neumannová M.	1987	pig	12.5	14	Delor 105	oral	neo	no							x
Dvorák M, Neumannová M.	1987	pig	5	21	Delor 105	oral	neo	no							x
Dvorák M, Neumannová M.	1987	pig	12.5	21	Delor 105	oral	neo	no							x
Dvorák M, Neumannová M.	1987	pig	5	14	Delor 106	oral	neo	no							x
Dvorák M, Neumannová M.	1987	pig	12.5	14	Delor 106	oral	neo	no							x
Dvorák M, Neumannová M.	1987	pig	5	21	Delor 106	oral	neo	no							x
Dvorák M, Neumannová M.	1987	pig	12.5	21	Delor 106	oral	neo	no							x
Willett LB, Liu TT, Durst HI, Smith KL, Redman DR.	1987	cow	10	60	A1254		post	yes						x
Willett LB, Liu TT, Durst HI, Smith KL, Redman DR.	1987	cow	100	60	A1254		post	yes						x
Willett LB, Liu TT, Durst HI, Smith KL, Redman DR.	1987	cow	1000	60	A1254		post	yes						x
Oda H, Yamashita K, Sasaki S, Horio F, Yoshida A.	1987	rat	5	240			post	no	x
Horio F, Ozaki K, Oda H, Makino S, Hayashi Y, Yoshida A.	1987	rat	50			oral	post	no	x
Azais V, Arand M, Rauch P, Schramm H, Bellenand P, Narbonne JF, Oesch F, Pascal G, Robertson LW.	1987	rat	87.6	1	52	injection	post	no	x
Azais V, Arand M, Rauch P, Schramm H, Bellenand P, Narbonne JF, Oesch F, Pascal G, Robertson LW.	1987	rat	87.6	1	77	injection	post	no	x
Azais V, Arand M, Rauch P, Schramm H, Bellenand P, Narbonne JF, Oesch F, Pascal G, Robertson LW.	1987	rat	108.3	1	153	injection	post	no	x
Kohno T, Ohnishi Y.	1987	monkey																					x
Akagi K, Tsuji H, Fujishima M.	1987	monkey												x
Koga N, Kuroki J, Hokama Y, Kamimura H, Nakashima H, Yoshimura H, Masuda Y, Haraguchi K, Kuroki H, Ooma M, et al.	1987	monkey												x
Wong TK, Blanton TE, Hunnicutt CK, Shore DL, Everson RB.	1987	rat	500	1	A1254		pre	no	x
Wong TK, Blanton TE, Hunnicutt CK, Shore DL, Everson RB.	1987	rat	15	1	A1254		pre	no	x
Jacob J, Schmoldt A, Hamann M, Raab G, Grimmer G.	1987	rat			77		post	no	x
Montesissa C, Pompa G, di Lauro FM, Fadini L.	1987	rabbit	100	2	Fenclor 64	injection	post	no	x
Gillette DM, Corey RD, Helferich WG, McFarland JM, Lowenstine LJ, Moody DE, Hammock BD, Shull LR.	1987	rat		3	47	injection	post	yes	x
Gillette DM, Corey RD, Helferich WG, McFarland JM, Lowenstine LJ, Moody DE, Hammock BD, Shull LR.	1987	mink		3	47	injection	post	yes	x
Gillette DM, Corey RD, Helferich WG, McFarland JM, Lowenstine LJ, Moody DE, Hammock BD, Shull LR.	1987	mink		3	77	injection	post	yes	x
Gillette DM, Corey RD, Helferich WG, McFarland JM, Lowenstine LJ, Moody DE, Hammock BD, Shull LR.	1987	mink		3	77	injection	post	yes	x
Miranda CL, Henderson MC, Wang JL, Nakaue HS, Buhler DR.	1987	bird		1	A1242	oral	post	no	x
Miranda CL, Henderson MC, Wang JL, Nakaue HS, Buhler DR.	1987	bird		1	47	oral	post	no	x
Miranda CL, Henderson MC, Wang JL, Nakaue HS, Buhler DR.	1987	bird		1	77	oral	post	no	x
Gans JH, Pintauro SJ.	1986	mouse		110	A1254	injection	post	no								x
Deml E, Oesterle D.	1986	rat	1	33	Clophen A50	oral	post	no								x
Deml E, Oesterle D.	1986	rat	5	33	Clophen A50	oral	post	no								x
Nagaoka S, Kato M, Aoyama Y, Yoshida A.	1986	rat				oral		no	x
Anderson LM, Ward JM, Fox SD, Isaaq HJ, Riggs CW.	1986	mouse	50	1	A1254	oral	post	no								x
Anderson LM, Ward JM, Fox SD, Isaaq HJ, Riggs CW.	1986	mouse	250	1	A1254	oral	post	no								x
Anderson LM, Ward JM, Fox SD, Isaaq HJ, Riggs CW.	1986	mouse	500	1	A1254	oral	post	no								x
Spear PA, Moon TW.	1986	bird			77	oral	post	no		x
Mele PC, Bowman RE, Levin ED.	1986	monkey	2.5	365	A1248	oral	peri	no			x
Mele PC, Bowman RE, Levin ED.	1986	monkey	0.5	365	A1248	oral	peri	no			x
Kamataki T, Maeda K, Shimada M, Kato R.	1986	rat					post	no	x
Tryphonas L, Arnold DL, Zawidzka Z, Mes J, Charbonneau S, Wong J.	1986	monkey	200	140	A1254	oral	post	no						x
Albrecht R, Pelissier MA, Miladi N, Atteba S, Desfontaines C, Narbonne JF.	1986	rat	50	28	Phenoclor DP6		post	no	x
Kawai-Kobayashi K, Yoshida A.	1986	rat	10	21	A1248	oral	post	no	x
Kawai-Kobayashi K, Yoshida A.	1986	guinea pigs	2	20	A1248	oral	post	no	x
Seegal RF, Brosch KO, Bush B.	1986	rat	500	1	A1254	oral	post	yes			x
Seegal RF, Brosch KO, Bush B.	1986	rat	1000	1	A1254	oral	post	yes			x
Seegal RF, Brosch KO, Bush B.	1986	rat	500	1	A1260	oral	post	yes			x
Seegal RF, Brosch KO, Bush B.	1986	rat	1000	1	A1260	oral	post	yes			x
Kacmár P, Guoth J, Hruska K, Teleha M, Vasil' M.	1985	pig	0.5	70	Delor 105	oral	post	no		x
Kacmár P, Guoth J, Hruska K, Teleha M, Vasil' M.	1985	pig	2.5	70	Delor 105	oral	post	no		x
Hashiguchi I, Akamine A, Hara Y, Maeda K, Anan H, Abe T, Aono M, Fukuyama H.	1985	rat															x
Hori M, Fujita K, Yamashiro K, Toriyama F, Hirose R, Shukuwa T, Toyoshima H, Yoshida H.	1985	mouse														x
Norback DH, Weltman RH.	1985	rat	100	480	A1260	oral	post	no								x
Norback DH, Weltman RH.	1985	rat	50	720	A1260	oral	post	no								x
Exon JH, Talcott PA, Koller LD.	1985	rat	50	70	A1254	oral	post	no					x
Exon JH, Talcott PA, Koller LD.	1985	rat	500	70	A1254	oral	post	no					x
Talcott PA, Koller LD, Exon JH.	1985	rat	50	70	A1254	oral	post	no					x
Talcott PA, Koller LD, Exon JH.	1985	rat	500	70	A1254	oral	post	no					x
Turner JN, Collins DN.	1985	guinea pigs				oral	post	no	x
Seegal RF, Bush B, Brosch KO.	1985	rat	500	1	A1254	oral	post	yes			x
Seegal RF, Bush B, Brosch KO.	1985	rat	1000	1	A1254	oral	post	yes			x
Seegal RF, Bush B, Brosch KO.	1985	rat	500	1	A1260	oral	post	yes			x
Seegal RF, Bush B, Brosch KO.	1985	rat	1000	1	A1260	oral	post	yes			x
Imanishi J, Oku T, Oishi K, Kishida T, Nomura H, Mizutani T.	1984	mouse	5	21		oral	post	no					x
Imanishi J, Oku T, Oishi K, Kishida T, Nomura H, Mizutani T.	1984	mouse	10	21		oral	post	no					x
Imanishi J, Oku T, Oishi K, Kishida T, Nomura H, Mizutani T.	1984	mouse	20	21		oral	post	no					x
Schaeffer E, Greim H, Goessner W.	1984	rat		832	Clophen A30	oral	post	no								x
Schaeffer E, Greim H, Goessner W.	1984	rat		832	Clophen A60	oral	post	no								x
Silkworth JB, Antrim L, Kaminsky LS.	1984	mouse		2	47	injection	post	no					x
Silkworth JB, Antrim L, Kaminsky LS.	1984	mouse		2	156	injection	post	no					x
Silkworth JB, Antrim L, Kaminsky LS.	1984	mouse		2	52	injection	post	no	x
Silkworth JB, Antrim L, Kaminsky LS.	1984	mouse		2	77	injection	post	no	x
Shelton DW, Hendricks JD, Bailey GS.	1984	fish	100	365	A1242	oral	post	no								x
Shelton DW, Hendricks JD, Bailey GS.	1984	fish	100	365	A1254	oral	post	no								x
Rifkind AB, Firpo A Jr, Alonso DR.	1984	bird	0.0292	1	77	injection	pre	no	x
Rifkind AB, Firpo A Jr, Alonso DR.	1984	bird	0.0361	1	169	injection	pre	no	x
Rifkind AB, Firpo A Jr, Alonso DR.	1984	bird	36.1	1	153	injection	pre	no	x
Rifkind AB, Firpo A Jr, Alonso DR.	1984	bird	36.1	1	136	injection	pre	no	x
Tryphonas L, Truelove J, Zawidzka Z, Wong J, Mes J, Charbonneau S, Grant DL, Campbell JS.	1984	monkey	11.7		A1254	oral	post	yes	x			x		x							x
Tryphonas L, Truelove J, Zawidzka Z, Wong J, Mes J, Charbonneau S, Grant DL, Campbell JS.	1984	monkey	4.7		A1254	oral	post	yes	x			x		x							x
Tryphonas L, Truelove J, Zawidzka Z, Wong J, Mes J, Charbonneau S, Grant DL, Campbell JS.	1984	monkey	11.7		A1248	oral	post	yes	x			x		x							x
Tryphonas L, Truelove J, Zawidzka Z, Wong J, Mes J, Charbonneau S, Grant DL, Campbell JS.	1984	monkey	4.7		A1248	oral	post	yes	x			x		x							x
Shelton DW, Hendricks JD, Coulombe RA, Bailey GS.	1984	fish	50	365	A1254	oral	post	no								x
Shelton DW, Hendricks JD, Coulombe RA, Bailey GS.	1984	fish	5	365	A1254	oral	post	no								x
Shelton DW, Hendricks JD, Coulombe RA, Bailey GS.	1984	fish	50	180	A1254	oral	post	no								x
Shelton DW, Hendricks JD, Coulombe RA, Bailey GS.	1984	fish	5	180	A1254	oral	post	no								x
Guoth J, Kacmár P, Teleha M, Vasil' M.	1984	pig	14	70	Delor 105	oral	neo	no	x
Guoth J, Kacmár P, Teleha M, Vasil' M.	1984	pig	70	70	Delor 105	oral	neo	no	x
Brezner E, Terkel J, Perry AS.	1984	rat	30	30	A1254	oral	post	no				x
Yoshihara S, Nagata K, Yoshimura H.	1983	rat			153		post	no	x
Yoshihara S, Nagata K, Yoshimura H.	1983	rat			126		post	no	x
Yoshihara S, Nagata K, Yoshimura H.	1983	rat			Kanechlor-400		post	no	x
Szabo S, Silver EH, Gallagher GT, Maull EA.	1983	rat			A1254		post	no														x
Kiessling A, Pärt P, Ring O, Lindahl-Kiessling K.	1983	fish									x
Inamasu T.	1983	hamster	100	1		injection	post	no										x
Andres J, Lambert I, Robertson L, Bandiera S, Sawyer T, Lovering S, Safe S.	1983	rat			A1254		post	no	x
Andres J, Lambert I, Robertson L, Bandiera S, Sawyer T, Lovering S, Safe S.	1983	rat			fireMaster BP-6		post	no					x
Andres J, Lambert I, Robertson L, Bandiera S, Sawyer T, Lovering S, Safe S.	1983	rat	3		77		post	no					x
Talcott PA, Koller LD.	1983	mouse	10	84	A1254	oral	post	no					x
Talcott PA, Koller LD.	1983	mouse	100	84	A1254	oral	post	no					x
Talcott PA, Koller LD.	1983	mouse	250	84	A1254	oral	post	no					x
Carter JW.	1983	rat			A1254				x
Nagayama J, Kuroki H, Masuda Y, Kuratsune M.	1983	rat	50	1		injection	post	no						x
Anderson LM, van Havere K, Budinger JM.	1983	rat	500	1	A1254	injection	pre	no								x
Deml E, Oesterle D, Wiebel FJ.	1983	rat					post	no								x
Sager DB.	1983	rat	8	6	A1254	oral	neo	yes				x
Sager DB.	1983	rat	32	6	A1254	oral	neo	yes				x
Sager DB.	1983	rat	64	6	A1254	oral	neo	yes				x
Quazi S, Yokogoshi H, Yoshida A.	1983	rat				oral	post	no	x
Horio F, Kimura M, Yoshida A.	1983	rat				oral	post	no	x
Hashiguchi I, Akamine A, Nakano T, Aono M, Fukuyama H.	1983	monkey						yes															x
Ohnishi Y, Kohno T, Ishibashi T, Shinoda Y.	1983	monkey						yes															x
Kuroki H, Masuda Y, Koga N, Yoshimura H.	1983	monkey						yes						x
Saito M, Ikegami S, Nishide E, Innami S.	1983	rat							x
Yoshimura H, Koga N, Wada I, Hokama Y, Kuroki J.	1983	rat												x
Yoshihara S, Nagata K, Wada I, Koga N, Yoshimura H.	1983	rat							x
Ito N, Tsuda H, Hasegawa R, Imaida K.	1983	rat		42			post	no								x
Ito N, Tsuda H, Hasegawa R, Imaida K.	1983	rat		70			post	no								x
Hladká A, Takácová T, Líska D.	1983	rat			Delor		post	yes	x
Oesterle D, Deml E.	1983	rat			Clophen A50		post	no								x
Oesterle D, Deml E.	1983	rat					neo	no								x
Yawetz A, Sidis I, Gasith A.	1983	turtle			A1254		post	yes			x
Rinzky A, Perry AS.	1983	bird			A1254				x
Yoshihara S, Nagata K, Wada I, Yoshimura H, Kuroki H, Masuda Y.	1982	rat			126		post			x
Hatanaka J, Doke N, Harada T, Aikawa T, Enomoto M.	1982	fish						no								x
Iverson F, Truelove J, Hierlihy SL.	1982	monkey	2	100	A1248		post	no	x
Iverson F, Truelove J, Hierlihy SL.	1982	monkey	5	100	A1254		post	no	x
Iverson F, Truelove J, Hierlihy SL.	1982	mouse	1000	1	A1248	injection	post	no	x
Iverson F, Truelove J, Hierlihy SL.	1982	mouse	1000	1	A1254	injection	post	no	x
Iverson F, Truelove J, Hierlihy SL.	1982	mouse	1000	1	A1016	injection	post	no	x
Freeman HC, Sangalang G, Flemming B.	1982	fish	1	165	A1254	oral	post	yes						x
Freeman HC, Sangalang G, Flemming B.	1982	fish	5	165	A1254	oral	post	yes						x
Freeman HC, Sangalang G, Flemming B.	1982	fish	10	165	A1254	oral	post	yes						x
Freeman HC, Sangalang G, Flemming B.	1982	fish	25	165	A1254	oral	post	yes						x
Freeman HC, Sangalang G, Flemming B.	1982	fish	50	165	A1254	oral	post	yes						x
Kato N, Mochizuki S, Kawai K, Yoshida A.	1982	rat	15	20	A1248	oral	post	no						x
Addison RF, Zinck ME, Willis DE, Wrench JJ.	1982	fish			A1254				x
Horio F, Yoshida A.	1982	rat	10	14		oral	post	no	x
Brunström B, Kihlström I, Lundkvist U.	1982	guinea pigs	4	27	Clophen A50	oral	post	no				x
Brunström B, Kihlström I, Lundkvist U.	1982	guinea pigs	1	25	153	oral	post	no				x
Brunström B, Kihlström I, Lundkvist U.	1982	guinea pigs	4	25	153	oral	post	no				x
Pereira MA, Herren SL, Britt AL, Khoury MM.	1982	rat		7	A1254		post	no								x
Pereira MA, Herren SL, Britt AL, Khoury MM.	1982	rat		28			post	no								x
Pereira MA, Herren SL, Britt AL, Khoury MM.	1982	rat		49			post	no								x
Saito M, Ikegami S, Ito Y, Innami S.	1982	rat							x
Hori S, Obana H, Kashimoto T, Otake T, Nishimura H, Ikegami N, Kunita N, Uda H.	1982	monkey	5	140			post	no						x
Voss SD, Shelton DW, Hendricks JD.	1982	fish		105	A1254	oral	post	no	x
Deml E, Oesterle D.	1982	rat	50	7	Clophen A50		post	no								x
Deml E, Oesterle D.	1982	rat	100	7	Clophen A50		post	no								x
Iturri SJ, Gaggero A, Lucero L, Goldzveig M, Giroz MT.	1982	bird			A1254		post	no													x				x
Bowman RE, Heironimus MP, Barsotti DA.	1981	monkey	2.5	365	A1248	oral	peri	no			x
Bowman RE, Heironimus MP, Barsotti DA.	1981	monkey	1	365	A1248	oral	peri	no			x
Bowman RE, Heironimus MP, Barsotti DA.	1981	monkey	0.5	365	A1248	oral	peri	no			x
Kato N, Kawai K, Yoshida A.	1981	guinea pigs	2.5			oral	post	no	x
Kato N, Kawai K, Yoshida A.	1981	guinea pigs	2.5			oral	post	no	x
Keck G.	1981	mouse	10	90	A1254	oral	post	no								x
Keck G.	1981	mouse	50	90	A1254	oral	post	no								x
Keck G.	1981	mouse	250	90	A1254	oral	post	no								x
Sangalang GB, Freeman HC, Crowell R.	1981	fish	1	165	A1254	oral	post	yes				x
Sangalang GB, Freeman HC, Crowell R.	1981	fish	5	165	A1254	oral	post	yes				x
Sangalang GB, Freeman HC, Crowell R.	1981	fish	10	165	A1254	oral	post	yes				x
Sangalang GB, Freeman HC, Crowell R.	1981	fish	25	165	A1254	oral	post	yes				x
Sangalang GB, Freeman HC, Crowell R.	1981	fish	50	165	A1254	oral	post	yes				x
Jannetti RA, Anderson LM.	1981	mouse	500	1	A1254		pre	no								x
James MO, Little PJ.	1981	fish			A1254		neo	no	x
James MO, Little PJ.	1981	fish			153		neo	no	x
James MO, Little PJ.	1981	fish			169		neo	no	x
Clark DR Jr, Stafford CJ.	1981	bat	15	40	A1260	oral	post	yes											x
Clark DR Jr, Stafford CJ.	1981	bat	1000	40	A1260	oral	post	yes											x
Bobáková E, Kosutzký J, Adamec O.	1981	bird	50	14	Delor 103	oral	post	no	x
Fukuoka Igaku Zasshi	1981	monkey												x
Saito M, Ikegami S, Innami S, Nagayama S, Nishide E.	1981	rat							x
Jonsson HT Jr, Walker EM Jr, Greene WB, Hughson MD, Hennigar GR.	1981	rat	75	210	A1242	oral	post	no	x
Jonsson HT Jr, Walker EM Jr, Greene WB, Hughson MD, Hennigar GR.	1981	rat	150	210	A1242	oral	post	no	x
Chow CK, Gairola CC.	1981	rat	500	5	A1254	injection	post	no	x
Hirose M, Shirai T, Tsuda H, Fukushima S, Ogiso T, Ito N.	1981	rat	25	224		oral	post	no								x
Chow CK, Thacker R, Gairola C.	1981	rat	500	1	A1254	injection	post	no	x
Hansen LG, Strik JJ, Koeman JH, Kan CA.	1981	bird	0.0035	28	A1254	oral	post	no	x
Hansen LG, Strik JJ, Koeman JH, Kan CA.	1981	bird	0.45	28	A1254	oral	post	no	x
Watanabe M, Sugahara T.	1981	mouse	10	10		injection	pre	no							x
Watanabe M, Sugahara T.	1981	mouse	50	10		injection	pre	no							x
Kato N, Tani T, Yoshida A.	1981	rat				oral	post	no	x
Kluwe WM, Hook JB.	1981	rat					post	no	x
Nishizumi M.	1980	rat					peri	no								x
Carter JW, Clancy J Jr.	1980	mouse	1000	1	A1242	injection	post	no					x
Moriya M, Watanabe K, Ohta T, Shirasu Y.	1980	mouse	500	1	A1254		post	no								x
Yagi N.	1980	rat							x
Takabatake E, Fujita M, Sawa Y.	1980	rat	50	14	KC-400:KC-500	oral	post	no	x
Collins WT Jr, Capen CC.	1980	rat				oral				x
Kato N, Tani T, Yoshida A.	1980	rat	50	9		oral	post	no	x
Kato N, Tani T, Yoshida A.	1980	rat	50	30		oral	post	no	x
Imanishi J, Nomura H, Matsubara M, Kita M, Won SJ, Mizutani T, Kishida T.	1980	mouse	66	21	Kanechlor-500	oral	post	no					x
Imanishi J, Nomura H, Matsubara M, Kita M, Won SJ, Mizutani T, Kishida T.	1980	mouse	33	21	Kanechlor-500	oral	post	no					x
Imanishi J, Nomura H, Matsubara M, Kita M, Won SJ, Mizutani T, Kishida T.	1980	mouse	18	21	Kanechlor-500	oral	post	no					x
Yagi N.	1980	rat							x
Collins WT Jr, Capen CC.	1980	rat	50	40	A1254	oral	peri	no		x
Collins WT Jr, Capen CC.	1980	rat	500	40	A1254	oral	peri	no		x
Bobáková E, Kosutský J, Adamec O.	1980	bird				oral	pre		x
Parkinson A, Cockerline R, Safe S.	1980	rat					post	no	x
Tani T, Kato N, Yoshida A.	1980	rat				oral			x
Thomas PT, Hinsdill RD.	1980	rabbit	10		A1248	oral	peri	no					x
Thomas PT, Hinsdill RD.	1980	rabbit	100		A1248	oral	peri	no					x
Thomas PT, Hinsdill RD.	1980	rabbit	250		A1248	oral	peri	no					x
McLane MA, Hughes DL.	1980	bird	3		A1248	oral	post	yes				x
Bleavins MR, Aulerich RJ, Ringer RK.	1980	mink			A1242	oral	post	no				x							x
Bleavins MR, Aulerich RJ, Ringer RK.	1980	mink			A1016	oral	post	no				x							x
Bleavins MR, Aulerich RJ, Ringer RK.	1980	ferret			A1242	oral	post	no				x							x
Bleavins MR, Aulerich RJ, Ringer RK.	1980	ferret			A1016	oral	post	no				x							x
Allen JR, Barsotti DA, Carstens LA.	1980	monkey	2.5	540	A1248	oral	post	no						x	x
Allen JR, Barsotti DA, Carstens LA.	1980	monkey	5	540	A1248	oral	post	no						x	x
Allen JR, Barsotti DA, Carstens LA.	1980	monkey	2.5	540	A1248	oral	pre	no							x
Allen JR, Barsotti DA, Carstens LA.	1980	monkey	5	540	A1248	oral	pre	no							x
Oishi S, Hiraga K.	1980	mouse		4		oral	post	yes						x
Raw I, Rockwell P.	1979	rabbit					post	no	x
Nishizumi M.	1979	rat					post	no								x
Chow CK, Thacker R, Gairola CC.	1979	rat	500	1		injection	post	no	x
Tatematsu M, Nakanishi K, Murasaki G, Miyata Y, Hirose M, Ito N.	1979	rat	50	48		oral	post	no	x							x
Tatematsu M, Nakanishi K, Murasaki G, Miyata Y, Hirose M, Ito N.	1979	rat	25	48		oral	post	no	x							x
Conolly RB, Szabo S, Jaeger RJ.	1979	rat												x
Ohnishi Y, Kohno T.	1979	monkey						no																x
Nagabhushanam R, Fingerman SW, Fingerman M.	1979	crab			A1242		post	no			x
Lucier GW, McDaniel OS.	1979	rat			77		pre	no	x
Lucier GW, McDaniel OS.	1979	rat			153		pre	no	x
Chou SM, Miike T, Payne WM, Davis GJ.	1979	mouse		6	77		pre	no			x
Yoshihara S, Ozawa N, Yoshimura H, Masuda Y, Yamaryo T, Kuroki H, Murai K, Akagi K, Yamanaka M, Omae T, Okumura M, Fujita M, Yamamoto T, Ohnishi A, Iwashita H, Kohno T, Ohnishi Y, Ishibashi T, Kikuchi M, Fukuyama H, Anan Y, Akamine A, Aono M.	1979	monkey												x
Harada T, Yamate S, Sato Y, Tominaga H, Matsubayashi K, Kurata M.	1979	rabbit																x
Innami S, Ono S, Nakamura A, Ikegami S, Nagayama S, Nishide E.	1979	rat							x
Gellert RJ, Wilson C.	1979	rat					pre					x
Klaunig JE, Lipsky MM, Trump BF, Hinton DE.	1979	fish		21			post	no	x
Yagi N, Kamohara K, Itokawa Y.	1979	rat		50		oral	post	no										x
Magnusson J, Hällström I, Ramel C.	1979	drosophila			Clophen A50				x
Allen JR, Abrahamson LJ.	1979	rat	100	365	A1248	oral	post	no	x
Allen JR, Abrahamson LJ.	1979	rat	100	365	A1254	oral	post	no	x
Allen JR, Abrahamson LJ.	1979	rat	100	365	A1262	oral	post	no	x
Shoya S, Horiuchi T, Kohanawa M.	1979	bird	50		KC-400	oral	neo	no							x
Shoya S, Horiuchi T, Kohanawa M.	1979	bird	100		KC-400	oral	neo	no							x
Shoya S, Horiuchi T, Kohanawa M.	1979	bird	200		KC-400	oral	neo	no							x
Shoya S, Horiuchi T, Kohanawa M.	1979	bird	300		KC-400	oral	neo	no							x
Shoya S, Horiuchi T, Kohanawa M.	1979	bird	600		KC-400	oral	neo	no							x
Shoya S, Horiuchi T, Kohanawa M.	1979	bird	4800		KC-400	oral	neo	no							x
Andersson M, Tegelström H.	1979	mouse												x
Silverman S, Rosenquist CJ, McNulty WP.	1979	monkey						no														x
Leatherland JF, Sonstegard RA, Holdrinet MV.	1979	fish						yes	x
Riviere JL, De Lavaur E, Grolleau G.	1978	bird	5	40	DP5	oral	post	yes	x
Riviere JL, De Lavaur E, Grolleau G.	1978	bird	25	40	DP5	oral	post	yes	x
Ahmed T, Arscott GH, Tinsley IJ.	1978	bird	10	140	A1254	oral	post	no				x
Ahmed T, Arscott GH, Tinsley IJ.	1978	bird	20	140	A1254	oral	post	no				x
Ahmed T, Arscott GH, Tinsley IJ.	1978	bird	40	140	A1254	oral	post	no				x
Ahmed T, Arscott GH, Tinsley IJ.	1978	bird	10	280	A1254	oral	post	no				x
Ahmed T, Arscott GH, Tinsley IJ.	1978	bird	20	280	A1254	oral	post	no				x
Ahmed T, Arscott GH, Tinsley IJ.	1978	bird	40	280	A1254	oral	post	no				x
Loose LD, Pittman KA, Benitz KF, Silkworth JB, Mueller W, Coulston F.	1978	mouse	167	42	A1242	oral	post	no					x
Loose LD, Pittman KA, Benitz KF, Silkworth JB, Mueller W, Coulston F.	1978	mouse	167	21	A1242	oral	post	no					x
Müller WF, Hobson W, Fuller GB, Knauf W, Coulston F, Korte F.	1978	monkey	4	22	Clophen A30		post	no		x		x
Török P.	1978	mouse	375	3	4	oral	post	no				x
Török P.	1978	mouse	500	3	4	oral	post	no				x
Narbonne JF, Daubèze M, Gillet G.	1978	rat	100	1	Phenoclor DP6	oral	post	no	x
Narbonne JF, Daubèze M, Gillet G.	1978	rat	100	3	Phenoclor DP6	oral	post	no	x
Narbonne JF, Daubèze M, Gillet G.	1978	rat	100	8	Phenoclor DP6	oral	post	no	x
Narbonne JF, Daubèze M, Gillet G.	1978	rat	100	15	Phenoclor DP6	oral	post	no	x
Narbonne JF, Daubèze M, Gillet G.	1978	rat	100	30	Phenoclor DP6	oral	post	no	x
Dzogbefia VP, Kling D, Gamble W.	1978	rat		30	A1254	oral	post	no	x
Dzogbefia VP, Kling D, Gamble W.	1978	rat		30	153	oral	post	no	x
Bowman RE, Heironimus MP, Allen JR.	1978	monkey	2.5	365		oral	peri	yes			x
Gellert RJ.	1978	rat					neo					x
Kling D, Kunkle J, Roller AS, Gamble W.	1978	rat	100	14	A1254	oral	post	no	x
Kling D, Kunkle J, Roller AS, Gamble W.	1978	rat	100	30	A1254	oral	post	no	x
Derr SK.	1978	rat								x
Kasza L, Collins WT, Capen CC, Garthoff LH, Friedman L.	1978	rat	5	35		oral	post	no		x
Kasza L, Collins WT, Capen CC, Garthoff LH, Friedman L.	1978	rat	50	35		oral	post	no		x
Kasza L, Collins WT, Capen CC, Garthoff LH, Friedman L.	1978	rat	500	35		oral	post	no		x
Narbonne JF, Daubeze M, Gillet G.	1978	rat	10	28	Phenoclor DPR	oral	post	yes										x
Narbonne JF, Daubeze M, Gillet G.	1978	rat	100	28	Phenoclor DPR	oral	post	yes										x
Narbonne JF, Daubeze M, Gillet G.	1978	rat	10	28	A1260	oral	post	yes										x
Narbonne JF, Daubeze M, Gillet G.	1978	rat	100	28	A1260	oral	post	yes										x
Narbonne JF, Daubeze M, Gillet G.	1978	rat	10	28	A1268	oral	post	yes										x
Narbonne JF, Daubeze M, Gillet G.	1978	rat	100	28	A1268	oral	post	yes										x
Berry DL, DiGiovanni J, Juchau MR, Bracken WM, Gleason GL, Slaga TJ.	1978	mouse	100		A1254	oral	post									x
Loose LD, Silkworth JB, Pittman KA, Benitz KF, Mueller W.	1978	mouse	167	21	A1242	oral	post	yes					x
Loose LD, Silkworth JB, Pittman KA, Benitz KF, Mueller W.	1978	mouse	167	42	A1242	oral	post	yes					x
Chakraborty D, Bhattacharyya A, Chatterjee J, Chatterjee K, Sen A, Chatterjee S, Majumdar K, Chatterjee GC.	1978	rat					post	no	x
Kasza L, Weinberger MA, Hinton DE, Trump BF, Patel C, Friedman L, Garthoff LH.	1978	rat	5	35		oral	post	no	x
Kasza L, Weinberger MA, Hinton DE, Trump BF, Patel C, Friedman L, Garthoff LH.	1978	rat	50	35		oral	post	no	x
Kasza L, Weinberger MA, Hinton DE, Trump BF, Patel C, Friedman L, Garthoff LH.	1978	rat	500	35		oral	post	no	x
Cecil HC, Harris SJ, Bitman J.	1978	bird	5		A1254	oral	post	no	x
Cecil HC, Harris SJ, Bitman J.	1978	bird	50		A1254	oral	post	no	x
Cecil HC, Harris SJ, Bitman J.	1978	bird	500		A1254	oral	post	no	x
Cecil HC, Harris SJ, Bitman J.	1978	bird	5		A1268	oral	post	no	x
Cecil HC, Harris SJ, Bitman J.	1978	bird	50		A1268	oral	post	no	x
Cecil HC, Harris SJ, Bitman J.	1978	bird	500		A1268	oral	post	no	x
Parkki MG, Marniemi J, Vainio H.	1977	rat	100	1	Clophen A50	injection	post	no	x
Fujiwara M, Kuriyama K.	1977	rat	10	28			post	no	x
Fujiwara M, Kuriyama K.	1977	rat	100	28			post	no	x
Collins WT Jr, Capen CC, Kasza L, Carter C, Dailey RE.	1977	rat	50	28	A1254	oral	post	no		x
Collins WT Jr, Capen CC, Kasza L, Carter C, Dailey RE.	1977	rat	500	28	A1254	oral	post	no		x
Collins WT Jr, Capen CC, Kasza L, Carter C, Dailey RE.	1977	rat	50	84	A1254	oral	post	no		x
Collins WT Jr, Capen CC, Kasza L, Carter C, Dailey RE.	1977	rat	500	84	A1254	oral	post	no		x
Schmoldt A, Altenähr E, Grote W, Dammann HG, Sidau B, Benthe HF.	1977	rat							x
Srebocan V, Pompe-Gotal J, Brmalj V, Plazonic M.	1977	bird	0.05	1	A1254	injection	pre	no	x
Srebocan V, Pompe-Gotal J, Brmalj V, Plazonic M.	1977	bird	0.1	1	A1254	injection	pre	no	x
Srebocan V, Pompe-Gotal J, Brmalj V, Plazonic M.	1977	bird	0.5	1	A1254	injection	pre	no	x
Srebocan V, Pompe-Gotal J, Brmalj V, Plazonic M.	1977	bird	5	1	A1254	injection	pre	no	x
Srebocan V, Pompe-Gotal J, Brmalj V, Plazonic M.	1977	bird	0.1	14	A1254	injection	neo	no	x
Srebocan V, Pompe-Gotal J, Brmalj V, Plazonic M.	1977	bird	1	14	A1254	injection	neo	no	x
Srebocan V, Pompe-Gotal J, Brmalj V, Plazonic M.	1977	bird	5	14	A1254	injection	neo	no	x
Srebocan V, Pompe-Gotal J, Brmalj V, Plazonic M.	1977	bird	100	14	A1254	injection	neo	no	x
Srebocan V, Pompe-Gotal J, Brmalj V, Plazonic M.	1977	bird	200	14	A1254	injection	neo	no	x
Bastomsky CH.	1977	rat		15		oral	post	no		x
Clark DR Jr, Prouty RM.	1977	bat	9.4	37	A1254	oral	post	yes						x
Baker FD, Bush B, Tumasonis CF, Lo FC.	1977	rat	6.4	63	A1254	oral	post	yes	x
Aulerich RJ, Ringer RK.	1977	rat	2	240	A1254	oral	post	no				x							x
Aulerich RJ, Ringer RK.	1977	rat	30	240	A1254	oral	post	no				x							x
Koller LD.	1977	mouse		180	A1254	oral	post	no								x
Koller LD.	1977	mouse		180	A1242	oral	post	no								x
Koller LD.	1977	mouse		180	A1221	oral	post	no								x
Yoshioka M.	1976	rat							x
Shimada T, Nunoura Y, Kitanaka E, Iwagami S, Mizuta Y.	1976	rat	100	1	Kanechlor-300	oral	post	yes	x
Shimada T, Nunoura Y, Kitanaka E, Iwagami S, Mizuta Y.	1976	rat	100	1	Kanechlor-400	oral	post	yes	x
Shimada T, Nunoura Y, Kitanaka E, Iwagami S, Mizuta Y.	1976	rat	100	1	Kanechlor-500	oral	post	yes	x
Shimada T, Nunoura Y, Kitanaka E, Iwagami S, Mizuta Y.	1976	rat	100	1	Kanechlor-600	oral	post	yes	x
Shimada T, Nunoura Y, Kitanaka E, Iwagami S, Mizuta Y.	1976	mouse	100	1	Kanechlor-300	oral	post	yes	x
Shimada T, Nunoura Y, Kitanaka E, Iwagami S, Mizuta Y.	1976	mouse	100	1	Kanechlor-400	oral	post	yes	x
Shimada T, Nunoura Y, Kitanaka E, Iwagami S, Mizuta Y.	1976	mouse	100	1	Kanechlor-500	oral	post	yes	x
Shimada T, Nunoura Y, Kitanaka E, Iwagami S, Mizuta Y.	1976	mouse	100	1	Kanechlor-600	oral	post	yes	x
Allen JR, Barsotti DA.	1976	bird	38	28	A1242	oral	neo	no						x					x
Allen JR, Barsotti DA.	1976	bird	75	28	A1242	oral	neo	no						x					x
Allen JR, Barsotti DA.	1976	bird	150	28	A1242	oral	neo	no						x					x
Allen JR, Barsotti DA.	1976	monkey	2.5	550	A1248	oral	peri	yes							x
Allen JR, Barsotti DA.	1976	monkey	5	550	A1248	oral	peri	yes							x
Yagi N, Kimura M, Itokawa Y.	1976	rat																x
Harris SJ, Cecil OH, Bitman J, Lillie RJ.	1976	bird	5	56	A1016	oral	neo	yes					x
Harris SJ, Cecil OH, Bitman J, Lillie RJ.	1976	bird	10	56	A1016	oral	neo	yes					x
Harris SJ, Cecil OH, Bitman J, Lillie RJ.	1976	bird	20	56	A1016	oral	neo	yes					x
Harris SJ, Cecil OH, Bitman J, Lillie RJ.	1976	bird	5	56	A1232	oral	neo	yes					x
Harris SJ, Cecil OH, Bitman J, Lillie RJ.	1976	bird	10	56	A1232	oral	neo	yes					x
Harris SJ, Cecil OH, Bitman J, Lillie RJ.	1976	bird	20	56	A1232	oral	neo	yes					x
Harris SJ, Cecil OH, Bitman J, Lillie RJ.	1976	bird	5	56	A1242	oral	neo	yes					x
Harris SJ, Cecil OH, Bitman J, Lillie RJ.	1976	bird	10	56	A1242	oral	neo	yes					x
Harris SJ, Cecil OH, Bitman J, Lillie RJ.	1976	bird	20	56	A1242	oral	neo	yes					x
Harris SJ, Cecil OH, Bitman J, Lillie RJ.	1976	bird	5	56	A1248	oral	neo	yes					x
Harris SJ, Cecil OH, Bitman J, Lillie RJ.	1976	bird	10	56	A1248	oral	neo	yes					x
Harris SJ, Cecil OH, Bitman J, Lillie RJ.	1976	bird	20	56	A1248	oral	neo	yes					x
Harris SJ, Cecil OH, Bitman J, Lillie RJ.	1976	bird	5	56	A1254	oral	neo	yes					x
Harris SJ, Cecil OH, Bitman J, Lillie RJ.	1976	bird	10	56	A1254	oral	neo	yes					x
Harris SJ, Cecil OH, Bitman J, Lillie RJ.	1976	bird	20	56	A1254	oral	neo	yes					x
Madge DS.	1976	mouse	1000	1	Phenoclor DP6		post	no														x
Török P.	1976	mouse			4							x
Hansen LG, Beamer PD, Wilson DW, Metcalf RL.	1976	bird	20	63	A1242	oral	neo	no				x
Hansen LG, Beamer PD, Wilson DW, Metcalf RL.	1976	bird	20	63	A1254	oral	neo	no							x
Kasza L, Weinberger MA, Carter C, Hinton DE, Trump BF, Brouwer EA.	1976	rat	5	28	A1254	oral	post	yes	x
Kasza L, Weinberger MA, Carter C, Hinton DE, Trump BF, Brouwer EA.	1976	rat	50	28	A1254	oral	post	yes	x
Kasza L, Weinberger MA, Carter C, Hinton DE, Trump BF, Brouwer EA.	1976	rat	500	28	A1254	oral	post	yes	x
Bastomsky CH, Murthy PV, Banovac K.	1976	rat				spotting	post	no		x
Bonnyns M, Bastomsky CH.	1976	rat					post						x
Turk DE, Hietman KG.	1976	bird	48	49	A1248	oral	post	no						x
Turk DE, Hietman KG.	1976	bird	197	49	A1248	oral	post	no						x
Innami S, Nakamura A, Miyazaki M, Nagayama S, Nishide E.	1976	rat	50	56		oral	post	no	x
Allen JR, Carstens LA, Abrahamson LJ.	1976	rat	100	364	A1248	oral	post	yes						x
Allen JR, Carstens LA, Abrahamson LJ.	1976	rat	100	364	A1254	oral	post	yes						x
Allen JR, Carstens LA, Abrahamson LJ.	1976	rat	100	364	A1262	oral	post	yes						x
Amagase H.	1975	guinea pigs				oral	post	yes	x
Yamane T, Fukuda N, Inaba J, Nishimura Y.	1975	rat								x
Suenaga N, Yamada K, Hidaka T, Fukuda T.	1975	rat									x
Holub BJ, Piekarski J, Nilsson K.	1975	rat			47				x
Lillie RJ, Cecil HC, Bitman J, Fries GF, Verrett J.	1975	bird	5	56	A1232	oral	post	no				x
Lillie RJ, Cecil HC, Bitman J, Fries GF, Verrett J.	1975	bird	10	56	A1232	oral	post	no				x
Lillie RJ, Cecil HC, Bitman J, Fries GF, Verrett J.	1975	bird	20	56	A1232	oral	post	no				x
Lillie RJ, Cecil HC, Bitman J, Fries GF, Verrett J.	1975	bird	5	56	A1242	oral	post	no				x
Lillie RJ, Cecil HC, Bitman J, Fries GF, Verrett J.	1975	bird	10	56	A1242	oral	post	no				x
Lillie RJ, Cecil HC, Bitman J, Fries GF, Verrett J.	1975	bird	20	56	A1242	oral	post	no				x
Lillie RJ, Cecil HC, Bitman J, Fries GF, Verrett J.	1975	bird	5	56	A1248	oral	post	no				x
Lillie RJ, Cecil HC, Bitman J, Fries GF, Verrett J.	1975	bird	10	56	A1248	oral	post	no				x
Lillie RJ, Cecil HC, Bitman J, Fries GF, Verrett J.	1975	bird	20	56	A1248	oral	post	no				x
Lillie RJ, Cecil HC, Bitman J, Fries GF, Verrett J.	1975	bird	5	56	A1254	oral	post	no				x
Lillie RJ, Cecil HC, Bitman J, Fries GF, Verrett J.	1975	bird	10	56	A1254	oral	post	no				x
Lillie RJ, Cecil HC, Bitman J, Fries GF, Verrett J.	1975	bird	20	56	A1254	oral	post	no				x
Lillie RJ, Cecil HC, Bitman J, Fries GF, Verrett J.	1975	bird	5	56	A1016	oral	post	no				x
Lillie RJ, Cecil HC, Bitman J, Fries GF, Verrett J.	1975	bird	10	56	A1016	oral	post	no				x
Lillie RJ, Cecil HC, Bitman J, Fries GF, Verrett J.	1975	bird	20	56	A1016	oral	post	no				x
Freeman HC, Idler DR.	1975	fish	3.8				post			x		x
Ax RL, Hansen LG.	1975	bird		70	A1242	oral	pre	no				x
Ax RL, Hansen LG.	1975	bird		70	A1254	oral	pre	no				x
Ax RL, Hansen LG.	1975	bird		70	114	oral	pre	no				x
Maki AW, Johnson HE.	1975	dafnia			A1254							x
Török P.	1975	mouse			4							x
Lundberg C, Orberg J.	1975	mouse								x
Jonsson HT Jr, Keil JE, Gaddy RG, Loadholt CB, Hennigar GR, Walker EM Jr.	1975	rat	75	56		oral	post	yes				x
Jonsson HT Jr, Keil JE, Gaddy RG, Loadholt CB, Hennigar GR, Walker EM Jr.	1975	rat	150	56		oral	post	yes				x
Jonsson HT Jr, Keil JE, Gaddy RG, Loadholt CB, Hennigar GR, Walker EM Jr.	1975	rat	75	252		oral	post	yes				x
Jonsson HT Jr, Keil JE, Gaddy RG, Loadholt CB, Hennigar GR, Walker EM Jr.	1975	rat	150	252		oral	post	yes				x
Sanders OT, Kirkpatrick RL.	1975	mouse	100	14					x
Sanders OT, Kirkpatrick RL.	1975	mouse	200	14					x
Sanders OT, Kirkpatrick RL.	1975	mouse	400	14		oral	post	no	x
Greichus YA, Call DJ, Ammann BM.	1975	bird	100	70		oral	post	no			x
Cecil HC, Harris SJ, Bitman H.	1975	bird	100	1	A1221	oral	post	no			x
Cecil HC, Harris SJ, Bitman H.	1975	bird	100	1	A1232	oral	post	no			x
Cecil HC, Harris SJ, Bitman H.	1975	bird	100	1	A1242	oral	post	no			x
Cecil HC, Harris SJ, Bitman H.	1975	bird	100	1	A1248	oral	post	no			x
Cecil HC, Harris SJ, Bitman H.	1975	bird	100	1	A1254	oral	post	no			x
Cecil HC, Harris SJ, Bitman H.	1975	bird	100	1	A1260	oral	post	no			x
Cecil HC, Harris SJ, Bitman H.	1975	bird	100	1	A1262	oral	post	no			x
Cecil HC, Harris SJ, Bitman H.	1975	bird	100	1	A1268	oral	post	no			x
Cecil HC, Harris SJ, Bitman H.	1975	bird	100	3	A1221	oral	post	no			x
Cecil HC, Harris SJ, Bitman H.	1975	bird	100	3	A1232	oral	post	no			x
Cecil HC, Harris SJ, Bitman H.	1975	bird	100	3	A1242	oral	post	no			x
Cecil HC, Harris SJ, Bitman H.	1975	bird	100	3	A1248	oral	post	no			x
Cecil HC, Harris SJ, Bitman H.	1975	bird	100	3	A1254	oral	post	no			x
Cecil HC, Harris SJ, Bitman H.	1975	bird	100	3	A1260	oral	post	no			x
Cecil HC, Harris SJ, Bitman H.	1975	bird	100	3	A1262	oral	post	no			x
Cecil HC, Harris SJ, Bitman H.	1975	bird	100	3	A1268	oral	post	no			x
Itokawa Y, Tabei R, Kamohara K, Fujiwara K.	1975	rat					post	no			x
Kihlström JE, Lundberg C, Orberg J, Danielsson PO, Sydhoff J.	1975	mouse	50	4		injection	post	no				x
Blazak WF, Marcum JB.	1975	bird	10	1	A1242	injection	pre	no								x
Blazak WF, Marcum JB.	1975	bird	20	1	A1242	injection	pre	no								x
Chang ES, Stokstad EL.	1975	bird	50	105		oral	post	no						x
Hansen LG, Byerly CS, Metcalf RL, Bevill RF.	1975	pig	20	200		oral	peri	yes							x
Zepp RL Jr, Sanders OT, Kirkpatrick RL.	1974	rabbit							x
Sanders OT, Zepp RL, Kirkpatrick RL.	1974	mouse												x
Camp BJ, Hejtmancik E, Armour C, Lewis DH.	1974	fish			A1254									x
Schmoldt A, Benthe HF, Grote W.	1974	rat							x
Schmoldt A, Benthe HG, Bürgener W.	1974	rat							x
Youssef NN, Brindley WA, Street JC.	1974	mouse			A1254							x
Orberg J, Lundberg C.	1974	mouse								x
Kaneko T, Yoshimoto H, Horiuchi S, Ikeda Y.	1974	mouse												x
Fujiwara M, Naito K, Tachibana M, Kuriyama K.	1974	rat							x
Platonow NS, Karstad LH.	1973	mink	3.57	105	A1254	oral	post	no				x							x
Platonow NS, Karstad LH.	1973	mink	0.64	105	A1254	oral	post					x							x
Platonow NS, Reinhart BS.	1973	bird	5	273	A1254	oral	post	no				x
Platonow NS, Reinhart BS.	1973	bird	50	273	A1254	oral	post	no				x
Orberg J, Kihlström JE.	1973	mouse			Clophen A60	oral	post					x
Platonow NS, Karstad LH, Saschenbrecker PW.	1973	bird	500		A1254	oral	neo	yes							x
Vos JG, van Driel-Grootenhuis L.	1972	guinea pigs											x
Johansson N, Larsson A, Lewander K.	1972	fish																x
Davis PW, Friedhoff JM, Wedemeyer GA.	1972	fish												x
Villeneuve DC, Grant DL, Phillips WE.	1972	rat							x
Platanow NS, Funnell HS.	1972	bird	500	84	A1254	oral	neo	yes							x
Nowicki HG, Norman AW.	1972	bird							x	x
Ulfstrand S, Södergren A, Raböl J.	1971	bird									x
Villeneuve DC, Grant DL, Phillips WE, Clark ML, Clegg DJ.	1971	rabbit							x
