# Supplementary material for: Facing the Challenge of Data Transfer from Animal Models to Humans: the Case of Persistent Organohalogens
Source: Environ Health. 2008 Nov 13;7:58. doi: 10.1186/1476-069X-7-58 (PMC2596097; doi:10.1186/1476-069X-7-58)
Supplement: Additional file 2 — Includes data (authors, date publishing, used model organisms, doses, exposed life stages, endpoints, internal dose measurement, type of substance administration) on articles addressing health effects of PBDE toxicity in experiments with animal models that were selected according to the criteria described in background. [file 1476-069X-7-58-S2.xls]

## Sheet: Sheet1
Authors	Pub date	Model	Daily dose	Exposure days	Congener	Route	Pre/peri/neo/post	Internal dose	Hepatic	Endocrine	Neurological	Reproductive	Immunological	Other systemic	Developmental	Cancer	Musculoskeletal	Metabolic	Death	Renal	Haematological	Gastrointestinal	Dermal	Ocular	Cardiovascular	Respiratory
Key PB, Chung KW, Hoguet J, Shaddrix B, Fulton MH.	2008	shrimp	0.01		47		neo	no	x
Key PB, Chung KW, Hoguet J, Shaddrix B, Fulton MH.	2008	shrimp	0.1		47		neo	no	x
Key PB, Chung KW, Hoguet J, Shaddrix B, Fulton MH.	2008	shrimp	0.01		47		post	no	x
Key PB, Chung KW, Hoguet J, Shaddrix B, Fulton MH.	2008	shrimp	0.1		47		post	no	x
Talsness CE, Kuriyama SN, Sterner-Kock A, Schnitker P, Grande SW, Shakibaei M, Andrade A, Grote K, Chahoud I.	2008	rat	0.14	1	47	oral	pre	no		x		x
Talsness CE, Kuriyama SN, Sterner-Kock A, Schnitker P, Grande SW, Shakibaei M, Andrade A, Grote K, Chahoud I.	2008	rat	0.7	1	47	oral	pre	no		x		x
Gee JR, Hedge JM, Moser VC.	2008	mice		1	47	oral	neo	no		x
van der Ven LT, van de Kuil T, Verhoef A, Leonards PE, Slob W, Cantón RF, Germer S, Hamers T, Visser TJ, Litens S, Håkansson H, Fery Y, Schrenk D, van den Berg M, Piersma AH, Vos JG.	2008	rat	0.27	28	DE-71	oral	post	yes	x	x		x
van der Ven LT, van de Kuil T, Verhoef A, Leonards PE, Slob W, Cantón RF, Germer S, Hamers T, Visser TJ, Litens S, Håkansson H, Fery Y, Schrenk D, van den Berg M, Piersma AH, Vos JG.	2008	rat	0.82	28	DE-71	oral	post	yes	x	x		x
van der Ven LT, van de Kuil T, Verhoef A, Leonards PE, Slob W, Cantón RF, Germer S, Hamers T, Visser TJ, Litens S, Håkansson H, Fery Y, Schrenk D, van den Berg M, Piersma AH, Vos JG.	2008	rat	2.47	28	DE-71	oral	post	yes	x	x		x
van der Ven LT, van de Kuil T, Verhoef A, Leonards PE, Slob W, Cantón RF, Germer S, Hamers T, Visser TJ, Litens S, Håkansson H, Fery Y, Schrenk D, van den Berg M, Piersma AH, Vos JG.	2008	rat	7.4	28	DE-71	oral	post	yes	x	x		x
van der Ven LT, van de Kuil T, Verhoef A, Leonards PE, Slob W, Cantón RF, Germer S, Hamers T, Visser TJ, Litens S, Håkansson H, Fery Y, Schrenk D, van den Berg M, Piersma AH, Vos JG.	2008	rat	22.2	28	DE-71	oral	post	yes	x	x		x
van der Ven LT, van de Kuil T, Verhoef A, Leonards PE, Slob W, Cantón RF, Germer S, Hamers T, Visser TJ, Litens S, Håkansson H, Fery Y, Schrenk D, van den Berg M, Piersma AH, Vos JG.	2008	rat	66.7	28	DE-71	oral	post	yes	x	x		x
van der Ven LT, van de Kuil T, Verhoef A, Leonards PE, Slob W, Cantón RF, Germer S, Hamers T, Visser TJ, Litens S, Håkansson H, Fery Y, Schrenk D, van den Berg M, Piersma AH, Vos JG.	2008	rat	200	28	DE-71	oral	post	yes	x	x		x
Hoppe AA, Carey GB.	2007	rat	14	14	penta	oral	post	no										x
Hoppe AA, Carey GB.	2007	rat	14	28	penta	oral	post	no										x
Gee JR, Moser VC.	2008	mice	1	1	47	oral	neo	no			x
Gee JR, Moser VC.	2008	mice	10	1	47	oral	neo	no			x
Gee JR, Moser VC.	2008	mice	30	1	47	oral	neo	no			x
Nakari T, Huhtala S.	2007	dafnia	0.21		153		post	yes				x							x
Nakari T, Huhtala S.	2007	dafnia	0.1		153		post	yes				x							x
Nakari T, Huhtala S.	2007	dafnia	0.05		153		post	yes				x							x
Nakari T, Huhtala S.	2007	dafnia	0.025		153		post	yes				x							x
Nakari T, Huhtala S.	2007	dafnia	0.0125		153		post	yes				x							x
Fernie KJ, Shutt JL, Letcher RJ, Ritchie JI, Sullivan K, Bird DM.	2008	bird	0.3	75	DE-71	oral	post	yes			x	x
Fernie KJ, Shutt JL, Letcher RJ, Ritchie JI, Sullivan K, Bird DM.	2008	bird	1.6	75	DE-71	oral	post	yes			x	x
Viberg H, Mundy W, Eriksson P.	2008	mice	1	17	209	oral	neo	no			x
Kuriyama SN, Wanner A, Fidalgo-Neto AA, Talsness CE, Koerner W, Chahoud I.	2007	rat	0.06	1	99	oral	pre	yes		x
Kuriyama SN, Wanner A, Fidalgo-Neto AA, Talsness CE, Koerner W, Chahoud I.	2007	rat	0.3	1	99	oral	pre	yes		x
Lundgren M, Darnerud PO, Molin Y, Lilienthal H, Blomberg J, Ilbäck NG.	2007	mice			99			no						x
Lundgren M, Darnerud PO, Molin Y, Lilienthal H, Blomberg J, Ilbäck NG.	2007	mice			Bromkal			no						x
Tseng LH, Li MH, Tsai SS, Lee CW, Pan MH, Yao WJ, Hsu PC.	2008	mice	10	17	209	oral	pre	no	x	x
Tseng LH, Li MH, Tsai SS, Lee CW, Pan MH, Yao WJ, Hsu PC.	2008	mice	500	17	209	oral	pre	no	x	x
Tseng LH, Li MH, Tsai SS, Lee CW, Pan MH, Yao WJ, Hsu PC.	2008	mice	1500	17	209	oral	pre	no	x	x
Carlsson G, Kulkarni P, Larsson P, Norrgren L.	2007	frog	0.05	14	47	oral	neo	yes							x
Carlsson G, Kulkarni P, Larsson P, Norrgren L.	2007	frog	0.05	14	99	oral	neo	yes							x
Martin PA, Mayne GJ, Bursian FS, Tomy G, Palace V, Pekarik C, Smits J.	2007	mink	1	56	DE-71	oral	post	no	x				x	x
Martin PA, Mayne GJ, Bursian FS, Tomy G, Palace V, Pekarik C, Smits J.	2007	mink	5	56	DE-71	oral	post	no	x				x	x
Martin PA, Mayne GJ, Bursian FS, Tomy G, Palace V, Pekarik C, Smits J.	2007	mink	10	56	DE-71	oral	post	no	x				x	x
Rice DC, Reeve EA, Herlihy A, Zoeller RT, Thompson WD, Markowski VP.	2007	mice	6	13	deca	oral	neo	no		x	x
Rice DC, Reeve EA, Herlihy A, Zoeller RT, Thompson WD, Markowski VP.	2007	mice	20	13	deca	oral	neo	no		x	x
Lema SC, Schultz IR, Scholz NL, Incardona JP, Swanson P.	2007	fish	0.1		47		pre	no			x				x										x
Lema SC, Schultz IR, Scholz NL, Incardona JP, Swanson P.	2007	fish	5		47		pre	no			x				x										x
Dang VH, Choi KC, Jeung EB.	2007	rat	200	3	47	injection	post	no		x
Dang VH, Choi KC, Jeung EB.	2007	rat	100	3	47	injection	post	no		x
Dang VH, Choi KC, Jeung EB.	2007	rat	50	3	47	injection	post	no		x
Llansola M, Erceg S, Monfort P, Montoliu C, Felipo V.	2007	rat			99		pre	no			x
Darnerud PO, Aune M, Larsson L, Hallgren S.	2007	rat	18	14	Bromkal	oral	post	yes		x
Darnerud PO, Aune M, Larsson L, Hallgren S.	2007	rat	36	14	Bromkal	oral	post	yes		x
Darnerud PO, Aune M, Larsson L, Hallgren S.	2007	rat	1	14	47	oral	post	yes		x
Darnerud PO, Aune M, Larsson L, Hallgren S.	2007	rat	6	14	47	oral	post	yes		x
Darnerud PO, Aune M, Larsson L, Hallgren S.	2007	rat	18	14	47	oral	post	yes		x
Viberg H, Fredriksson A, Eriksson P.	2007	rat	6.7	1	209	oral	neo	no			x
Viberg H, Fredriksson A, Eriksson P.	2007	rat	20.1	1	209	oral	neo	no			x
Eriksson P, Fischer C, Fredriksson A.	2006	mice	0.79	1	99	oral	neo	no			x
Eriksson P, Fischer C, Fredriksson A.	2006	mice	7.9	1	99	oral	neo	no			x
Bull K, Basu N, Zhang S, Martin JW, Bursian S, Martin P, Chan LH.	2007	mink	0.01	133	DE-71	oral	peri	yes			x
Bull K, Basu N, Zhang S, Martin JW, Bursian S, Martin P, Chan LH.	2007	mink	0.05	133	DE-71	oral	peri	yes			x
Bull K, Basu N, Zhang S, Martin JW, Bursian S, Martin P, Chan LH.	2007	mink	0.25	133	DE-71	oral	peri	yes			x
Bull K, Basu N, Zhang S, Martin JW, Bursian S, Martin P, Chan LH.	2007	mink	0.01	315	DE-71	oral	peri	yes			x
Bull K, Basu N, Zhang S, Martin JW, Bursian S, Martin P, Chan LH.	2007	mink	0.05	315	DE-71	oral	peri	yes			x
Bull K, Basu N, Zhang S, Martin JW, Bursian S, Martin P, Chan LH.	2007	mink	0.25	315	DE-71	oral	peri	yes			x
Bull K, Basu N, Zhang S, Martin JW, Bursian S, Martin P, Chan LH.	2007	mink	0.01	133	DE-71	oral	post	yes			x
Bull K, Basu N, Zhang S, Martin JW, Bursian S, Martin P, Chan LH.	2007	mink	0.05	133	DE-71	oral	post	yes			x
Bull K, Basu N, Zhang S, Martin JW, Bursian S, Martin P, Chan LH.	2007	mink	0.25	133	DE-71	oral	post	yes			x
Kuiper RV, Murk AJ, Leonards PE, Grinwis GC, van den Berg M, Vos JG.	2006	fish		28	DE-71		neo	no						x
Fernie KJ, Laird Shutt J, Ritchie IJ, Letcher RJ, Drouillard K, Bird DM.	2006	bird	0.0156	35	47	injection/oral	peri	no							x
Fernie KJ, Laird Shutt J, Ritchie IJ, Letcher RJ, Drouillard K, Bird DM.	2006	bird	0.0156	35	99	injection/oral	peri	no							x
Fernie KJ, Laird Shutt J, Ritchie IJ, Letcher RJ, Drouillard K, Bird DM.	2006	bird	0.0156	35	100	injection/oral	peri	no							x
Fernie KJ, Laird Shutt J, Ritchie IJ, Letcher RJ, Drouillard K, Bird DM.	2006	bird	0.0156	35	153	injection/oral	peri	no							x
Zhou J, Chen DJ, Liao QP, Yu YH.	2006	rat			209	oral	peri	no					x
Tseng LH, Lee CW, Pan MH, Tsai SS, Li MH, Chen JR, Lay JJ, Hsu PC.	2006	mice	10	50	209	oral	post	no				x
Tseng LH, Lee CW, Pan MH, Tsai SS, Li MH, Chen JR, Lay JJ, Hsu PC.	2006	mice	100	50	209	oral	post	no				x
Tseng LH, Lee CW, Pan MH, Tsai SS, Li MH, Chen JR, Lay JJ, Hsu PC.	2006	mice	500	50	209	oral	post	no				x
Tseng LH, Lee CW, Pan MH, Tsai SS, Li MH, Chen JR, Lay JJ, Hsu PC.	2006	mice	1500	50	209	oral	post	no				x
Viberg H, Johansson N, Fredriksson A, Eriksson J, Marsh G, Eriksson P.	2006	mice	15.162	1	183	oral	neo	no			x
Viberg H, Johansson N, Fredriksson A, Eriksson J, Marsh G, Eriksson P.	2006	mice	16.821	1	203	oral	neo	no			x
Viberg H, Johansson N, Fredriksson A, Eriksson J, Marsh G, Eriksson P.	2006	mice	16.821	1	206	oral	neo	no			x
Ellis-Hutchings RG, Cherr GN, Hanna LA, Keen CL.	2006	rat	18	33	DE-71	oral	post	no	x	x
Ellis-Hutchings RG, Cherr GN, Hanna LA, Keen CL.	2006	rat	18	33	DE-71	oral	peri	no	x	x
Muirhead EK, Skillman AD, Hook SE, Schultz IR.	2006	fish		25	47	oral	post	yes				x
Balch GC, Vélez-Espino LA, Sweet C, Alaee M, Metcalfe CD.	2006	frog	50		DE-71	oral	neo	no							x
Balch GC, Vélez-Espino LA, Sweet C, Alaee M, Metcalfe CD.	2006	frog	250		DE-71	oral	neo	yes							x
Balch GC, Vélez-Espino LA, Sweet C, Alaee M, Metcalfe CD.	2006	frog	0.6	1	47	injection	neo	no							x
Balch GC, Vélez-Espino LA, Sweet C, Alaee M, Metcalfe CD.	2006	frog	1	1	47	injection	neo	no							x
Balch GC, Vélez-Espino LA, Sweet C, Alaee M, Metcalfe CD.	2006	frog	0.6	1	99	injection	neo	no							x
Balch GC, Vélez-Espino LA, Sweet C, Alaee M, Metcalfe CD.	2006	frog	1	1	99	injection	neo	no							x
Balch GC, Vélez-Espino LA, Sweet C, Alaee M, Metcalfe CD.	2006	frog	0.6	1	DE-71	injection	neo	no							x
Balch GC, Vélez-Espino LA, Sweet C, Alaee M, Metcalfe CD.	2006	frog	1	1	DE-71	injection	neo	no							x
Alm H, Scholz B, Fischer C, Kultima K, Viberg H, Eriksson P, Dencker L, Stigson M.	2006	mice	12	1	99	oral	neo	no			x
Lilienthal H, Hack A, Roth-Härer A, Grande SW, Talsness CE.	2006	rat	1	18	99	injection	pre	no		x		x			x
Lilienthal H, Hack A, Roth-Härer A, Grande SW, Talsness CE.	2006	rat	10	18	99	injection	pre	no		x		x			x
Ceccatelli R, Faass O, Schlumpf M, Lichtensteiger W.	2006	rat	1	18	99	injection	pre	no		x		x			x
Ceccatelli R, Faass O, Schlumpf M, Lichtensteiger W.	2006	rat	10	18	99	injection	pre	no		x		x			x
Fernie KJ, Shutt JL, Mayne G, Hoffman D, Letcher RJ, Drouillard KG, Ritchie IJ.	2005	bird	0.0156	35	47	injection/oral	peri	no	x	x					x
Fernie KJ, Shutt JL, Mayne G, Hoffman D, Letcher RJ, Drouillard KG, Ritchie IJ.	2005	bird	0.0156	35	99	injection/oral	peri	no	x	x					x
Fernie KJ, Shutt JL, Mayne G, Hoffman D, Letcher RJ, Drouillard KG, Ritchie IJ.	2005	bird	0.0156	35	100	injection/oral	peri	no	x	x					x
Fernie KJ, Shutt JL, Mayne G, Hoffman D, Letcher RJ, Drouillard KG, Ritchie IJ.	2005	bird	0.0156	35	153	injection/oral	peri	no	x	x					x
Dufault C, Poles G, Driscoll LL.	2005	rat	30	7	DE-71	oral	neo	no			x				x
Sanders JM, Burka LT, Smith CS, Black W, James R, Cunningham ML.	2005	rat	1.5	3	DE-71	oral	post	no	x
Sanders JM, Burka LT, Smith CS, Black W, James R, Cunningham ML.	2005	rat	15	3	DE-71	oral	post	no	x
Sanders JM, Burka LT, Smith CS, Black W, James R, Cunningham ML.	2005	rat	150	3	DE-71	oral	post	no	x
Sanders JM, Burka LT, Smith CS, Black W, James R, Cunningham ML.	2005	rat	0.49	3	47	oral	post	no	x
Sanders JM, Burka LT, Smith CS, Black W, James R, Cunningham ML.	2005	rat	4.9	3	80	oral	post	no	x
Sanders JM, Burka LT, Smith CS, Black W, James R, Cunningham ML.	2005	rat	49	3	80	oral	post	no	x
Sanders JM, Burka LT, Smith CS, Black W, James R, Cunningham ML.	2005	rat	4.9	3	80	oral	post	no	x
Sanders JM, Burka LT, Smith CS, Black W, James R, Cunningham ML.	2005	rat	0.57	3	99	oral	post	no	x
Sanders JM, Burka LT, Smith CS, Black W, James R, Cunningham ML.	2005	rat	5.7	3	99	oral	post	no	x
Sanders JM, Burka LT, Smith CS, Black W, James R, Cunningham ML.	2005	rat	57	3	99	oral	post	no	x
Sanders JM, Burka LT, Smith CS, Black W, James R, Cunningham ML.	2005	rat	0.6	3	153	oral	post	no	x
Sanders JM, Burka LT, Smith CS, Black W, James R, Cunningham ML.	2005	rat	6.4	3	153	oral	post	no	x
Sanders JM, Burka LT, Smith CS, Black W, James R, Cunningham ML.	2005	rat	64	3	153	oral	post	no	x
Timme-Laragy AR, Levin ED, Di Giulio RT.	2006	fish	1e-06		DE-71		pre	no			x				x
Timme-Laragy AR, Levin ED, Di Giulio RT.	2006	fish	0.1		DE-71		pre	no			x				x
Stoker TE, Cooper RL, Lambright CS, Wilson VS, Furr J, Gray LE.	2005	rat	60	5	DE-71		post	no				x
Stoker TE, Cooper RL, Lambright CS, Wilson VS, Furr J, Gray LE.	2005	rat	120	5	DE-71		post	no				x
Stoker TE, Cooper RL, Lambright CS, Wilson VS, Furr J, Gray LE.	2005	rat	60	3	DE-71		post	no		x
Stoker TE, Cooper RL, Lambright CS, Wilson VS, Furr J, Gray LE.	2005	rat	30		DE-71		post	no				x
Stoker TE, Cooper RL, Lambright CS, Wilson VS, Furr J, Gray LE.	2005	rat	240		DE-71		post	no				x
Fernie KJ, Mayne G, Shutt JL, Pekarik C, Grasman KA, Letcher RJ, Drouillard K.	2005	bird	0.0156	35	47	injection/oral	peri	no					x		x
Fernie KJ, Mayne G, Shutt JL, Pekarik C, Grasman KA, Letcher RJ, Drouillard K.	2005	bird	0.0156	35	99	injection/oral	peri	no					x		x
Fernie KJ, Mayne G, Shutt JL, Pekarik C, Grasman KA, Letcher RJ, Drouillard K.	2005	bird	0.0156	35	100	injection/oral	peri	no					x		x
Fernie KJ, Mayne G, Shutt JL, Pekarik C, Grasman KA, Letcher RJ, Drouillard K.	2005	bird	0.0156	35	153	injection/oral	peri	no					x		x
Talsness CE, Shakibaei M, Kuriyama SN, Grande SW, Sterner-Kock A, Schnitker P, de Souza C, Grote K, Chahoud I.	2005	rat	0.06	1	99		pre	no				x
Talsness CE, Shakibaei M, Kuriyama SN, Grande SW, Sterner-Kock A, Schnitker P, de Souza C, Grote K, Chahoud I.	2005	rat	0.3	1	99		pre	no				x
Murvoll KM, Jenssen BM, Skaare JU.	2005	bird	0.0001		99	injection	pre	no	x
Murvoll KM, Jenssen BM, Skaare JU.	2005	bird	0.001		99	injection	pre	no	x
Murvoll KM, Jenssen BM, Skaare JU.	2005	bird	0.01		99	injection	pre	no	x
Kuriyama SN, Talsness CE, Grote K, Chahoud I.	2005	rat	0.06	1	99	oral	pre	no			x	x
Kuriyama SN, Talsness CE, Grote K, Chahoud I.	2005	rat	0.3	1	99	oral	pre	no			x	x
Sand S, von Rosen D, Eriksson P, Fredriksson A, Viberg H, Victorin K, Filipsson AF.	2004	mice	0.4	1	99	oral	neo	no			x
Sand S, von Rosen D, Eriksson P, Fredriksson A, Viberg H, Victorin K, Filipsson AF.	2004	mice	0.8	1	99	oral	neo	no			x
Sand S, von Rosen D, Eriksson P, Fredriksson A, Viberg H, Victorin K, Filipsson AF.	2004	mice	5	1	99	oral	neo	no			x
Sand S, von Rosen D, Eriksson P, Fredriksson A, Viberg H, Victorin K, Filipsson AF.	2004	mice	8	1	99	oral	neo	no			x
Sand S, von Rosen D, Eriksson P, Fredriksson A, Viberg H, Victorin K, Filipsson AF.	2004	mice	16	1	99	oral	neo	no			x
Viberg H, Fredriksson A, Eriksson P.	2004	mice	0.4	1	99	oral	neo	no			x
Viberg H, Fredriksson A, Eriksson P.	2004	mice	0.8	1	99	oral	neo	no			x
Viberg H, Fredriksson A, Eriksson P.	2004	mice	5	1	99	oral	neo	no			x
Viberg H, Fredriksson A, Eriksson P.	2004	mice	8	1	99	oral	neo	no			x
Viberg H, Fredriksson A, Eriksson P.	2004	mice	16	1	99	oral	neo	no			x
Tomy GT, Palace VP, Halldorson T, Braekevelt E, Danell R, Wautier K, Evans B, Brinkworth L, Fisk AT.	2004	fish	0.0025	56	mix	oral	neo	yes	x	x
Tomy GT, Palace VP, Halldorson T, Braekevelt E, Danell R, Wautier K, Evans B, Brinkworth L, Fisk AT.	2004	fish	0.025	56	mix	oral	neo	yes	x	x
Stoker TE, Laws SC, Crofton KM, Hedge JM, Ferrell JM, Cooper RL.	2004	rat	3	25	DE-71	oral	post	no	x	x		x
Stoker TE, Laws SC, Crofton KM, Hedge JM, Ferrell JM, Cooper RL.	2004	rat	30	25	DE-71	oral	post	no	x	x		x
Stoker TE, Laws SC, Crofton KM, Hedge JM, Ferrell JM, Cooper RL.	2004	rat	60	25	DE-71	oral	post	no	x	x		x
Viberg H, Fredriksson A, Eriksson P.	2003	mice	0.45	1	153	oral	neo	no			x
Viberg H, Fredriksson A, Eriksson P.	2003	mice	0.9	1	153	oral	neo	no			x
Viberg H, Fredriksson A, Eriksson P.	2003	mice	9	1	153	oral	neo	no			x
Viberg H, Fredriksson A, Jakobsson E, Orn U, Eriksson P.	2003	mice	2.22	1	209	oral	neo	yes			x
Viberg H, Fredriksson A, Jakobsson E, Orn U, Eriksson P.	2003	mice	20.1	1	209	oral	neo	yes			x
Viberg H, Fredriksson A, Jakobsson E, Orn U, Eriksson P.	2003	mice	1.34	1	209	oral	neo	yes			x
Viberg H, Fredriksson A, Jakobsson E, Orn U, Eriksson P.	2003	mice	13.4	1	209	oral	neo	yes			x
Boon JP, van Zanden JJ, Lewis WE, Zegers BN, Goksøyr A, Arukwe A.	2002	fish	10	2	penta	oral	post	yes	x	x
Boon JP, van Zanden JJ, Lewis WE, Zegers BN, Goksøyr A, Arukwe A.	2002	fish	50	2	penta	oral	post	yes	x	x
Boon JP, van Zanden JJ, Lewis WE, Zegers BN, Goksøyr A, Arukwe A.	2002	fish	10	2	octa	oral	post	yes	x	x
Boon JP, van Zanden JJ, Lewis WE, Zegers BN, Goksøyr A, Arukwe A.	2002	fish	50	2	octa	oral	post	yes	x	x
Branchi I, Alleva E, Costa LG.	2002	mice	0.6	36	99	oral	peri	no			x
Branchi I, Alleva E, Costa LG.	2002	mice	6	36	99	oral	peri	no			x
Branchi I, Alleva E, Costa LG.	2002	mice	30	36	99	oral	peri	no			x
Viberg H, Fredriksson A, Eriksson P.	2002	mice	8	1	99	oral	neo	no			x
Eriksson P, Viberg H, Jakobsson E, Orn U, Fredriksson A.	2002	mice	8	1	99	oral	neo	yes			x
Zhou T, Taylor MM, DeVito MJ, Crofton KM.	2002	rat	1	36	DE-71	oral	peri	no	x	x
Zhou T, Taylor MM, DeVito MJ, Crofton KM.	2002	rat	10	36	DE-71	oral	peri	no	x	x
Zhou T, Taylor MM, DeVito MJ, Crofton KM.	2002	rat	30	36	DE-71	oral	peri	no	x	x
Hallgren S, Sinjari T, Håkansson H, Darnerud PO.	2001	rat	18	14	Bromkal	oral	post	no	x	x
Hallgren S, Sinjari T, Håkansson H, Darnerud PO.	2001	rat	36	14	Bromkal	oral	post	no	x	x
Hallgren S, Sinjari T, Håkansson H, Darnerud PO.	2001	rat	18	14	47	oral	post	no	x	x
Hallgren S, Sinjari T, Håkansson H, Darnerud PO.	2001	mice	18	14	Bromkal	oral	post	no	x	x
Hallgren S, Sinjari T, Håkansson H, Darnerud PO.	2001	mice	36	14	Bromkal	oral	post	no	x	x
Hallgren S, Sinjari T, Håkansson H, Darnerud PO.	2001	mice	18	14	47	oral	post	no	x	x
Zhou T, Ross DG, DeVito MJ, Crofton KM.	2001	rat	0.3	4	DE-71	oral	post	no	x	x
Zhou T, Ross DG, DeVito MJ, Crofton KM.	2001	rat	1	4	DE-71	oral	post	no	x	x
Zhou T, Ross DG, DeVito MJ, Crofton KM.	2001	rat	3	4	DE-71	oral	post	no	x	x
Zhou T, Ross DG, DeVito MJ, Crofton KM.	2001	rat	10	4	DE-71	oral	post	no	x	x
Zhou T, Ross DG, DeVito MJ, Crofton KM.	2001	rat	30	4	DE-71	oral	post	no	x	x
Zhou T, Ross DG, DeVito MJ, Crofton KM.	2001	rat	100	4	DE-71	oral	post	no	x	x
Zhou T, Ross DG, DeVito MJ, Crofton KM.	2001	rat	300	4	DE-71	oral	post	no	x	x
Zhou T, Ross DG, DeVito MJ, Crofton KM.	2001	rat	0.3	4	DE-79	oral	post	no	x	x
Zhou T, Ross DG, DeVito MJ, Crofton KM.	2001	rat	1	4	DE-79	oral	post	no	x	x
Zhou T, Ross DG, DeVito MJ, Crofton KM.	2001	rat	3	4	DE-79	oral	post	no	x	x
Zhou T, Ross DG, DeVito MJ, Crofton KM.	2001	rat	10	4	DE-79	oral	post	no	x	x
Zhou T, Ross DG, DeVito MJ, Crofton KM.	2001	rat	30	4	DE-79	oral	post	no	x	x
Zhou T, Ross DG, DeVito MJ, Crofton KM.	2001	rat	100	4	DE-79	oral	post	no	x	x
Zhou T, Ross DG, DeVito MJ, Crofton KM.	2001	rat	300	4	DE-79	oral	post	no	x	x
Zhou T, Ross DG, DeVito MJ, Crofton KM.	2001	rat	0.3	4	DE-83R	oral	post	no	x	x
Zhou T, Ross DG, DeVito MJ, Crofton KM.	2001	rat	1	4	DE-83R	oral	post	no	x	x
Zhou T, Ross DG, DeVito MJ, Crofton KM.	2001	rat	3	4	DE-83R	oral	post	no	x	x
Zhou T, Ross DG, DeVito MJ, Crofton KM.	2001	rat	10	4	DE-83R	oral	post	no	x	x
Zhou T, Ross DG, DeVito MJ, Crofton KM.	2001	rat	30	4	DE-83R	oral	post	no	x	x
Zhou T, Ross DG, DeVito MJ, Crofton KM.	2001	rat	100	4	DE-83R	oral	post	no	x	x
Zhou T, Ross DG, DeVito MJ, Crofton KM.	2001	rat	300	4	DE-83R	oral	post	no	x	x
Hornung MW, Zabel EW, Peterson RE.	1996	fish				injection	pre	no											x
Fowles JR, Fairbrother A, Baecher-Steppan L, Kerkvliet NI.	1994	mice	0.8	1	DE-71	oral	post	no	x	x			x
Fowles JR, Fairbrother A, Baecher-Steppan L, Kerkvliet NI.	1994	mice	4	1	DE-71	oral	post	no	x	x			x
Fowles JR, Fairbrother A, Baecher-Steppan L, Kerkvliet NI.	1994	mice	20	1	DE-71	oral	post	no	x	x			x
Fowles JR, Fairbrother A, Baecher-Steppan L, Kerkvliet NI.	1994	mice	100	1	DE-71	oral	post	no	x	x			x
Fowles JR, Fairbrother A, Baecher-Steppan L, Kerkvliet NI.	1994	mice	500	1	DE-71	oral	post	no	x	x			x
Fowles JR, Fairbrother A, Baecher-Steppan L, Kerkvliet NI.	1994	mice	18	14	DE-71	oral	post	no	x	x			x
Fowles JR, Fairbrother A, Baecher-Steppan L, Kerkvliet NI.	1994	mice	36	14	DE-71	oral	post	no	x	x			x
Fowles JR, Fairbrother A, Baecher-Steppan L, Kerkvliet NI.	1994	mice	72	14	DE-71	oral	post	no	x	x			x
Carlson G.P.	1980	rat	0.44	90	penta	oral	post	no	x
Carlson G.P.	1980	rat	0.624	90	octa	oral	post	no	x
Carlson G.P.	1980	rat	56.5	14	penta	oral	post	no	x
Carlson G.P.	1980	rat	80.1	14	octa	oral	post	no	x
